# Supplementary material for: From root to fruit: RNA-Seq analysis shows that arbuscular mycorrhizal symbiosis may affect tomato fruit metabolism
Source: BMC Genomics. 2014 Mar 21;15(1):221. doi: 10.1186/1471-2164-15-221 (PMC3997964; doi:10.1186/1471-2164-15-221)
Supplement: Supplementary file 3 — Additional file 3: Table S3: Genes identified as differentially regulated in MYC fruit in comparison with CONT fruit. Genes are ranked in descending order of their log2 fold change value. (XLSX 81 KB) [file 12864_2013_7042_MOESM3_ESM.xlsx]

## Sheet: supplemental material 3
Supplemental table 3. Genes identified as differentially regulated in MYC fruit in comparison with CONT fruit. Genes are ranked in descending order of their log2fold change value
Ensembl.Transcript.ID	Log2 Fold Change	adjusted pvalue (FDR)	description SL2.40	ITAG2.3_descriptions	Interpro2GO.terms ftp ITAG2.3_release
Solyc09g074570.1.1	Inf	3.16747e-27		Glutaredoxin (AHRD V1 **** B3F8F2_SOLTU); contains Interpro domain(s) IPR011905 Glutaredoxin-like, plant II	GO:0045454
Solyc11g005480.1.1	Inf	0.000901263		Citrate binding protein (AHRD V1 ***- Q8H9C1_SOLTU); contains Interpro domain(s) IPR014895 Alginate lyase 2
Solyc09g066410.1.1	Inf	0.00177831		Inorganic phosphate transporter (AHRD V1 **** Q9LLS5_TOBAC); contains Interpro domain(s) IPR004738 Phosphate permease	GO:0016021
Solyc09g008670.2.1	Inf	0.0116037	Threonine dehydratase biosynthetic, chloroplastic [Source:Uniprot/SWISSPROT;Acc:P25306]	Threonine ammonia-lyase biosynthetic (AHRD V1 **** B1XNT1_SYNP2); contains Interpro domain(s) IPR000634 Serine/threonine dehydratase, pyridoxal-phosphate-binding site IPR005787 Threonine dehydratase I	GO:0006520,GO:0008152,GO:0009097
Solyc07g063710.1.1	Inf	0.0266607		Serine/threonine kinase receptor (AHRD V1 **** Q7DMS5_BRANA); contains Interpro domain(s) IPR002290 Serine/threonine protein kinase	GO:0005529,GO:0006468,GO:0048544
Solyc01g101170.2.1	Inf	0.0334412	Sesquiterpene synthase; Viridiflorene synthase [Source:Uniprot/SPTREMBL;Acc:G5CV46]	Alpha-humulene/(-)-(E)-beta-caryophyllene synthase (AHRD V1 **** HUMS_ARATH); contains Interpro domain(s) IPR005630 Terpene synthase, metal-binding domain	GO:0008152,GO:0016829
Solyc02g071000.1.1	Inf	0.0446446	Chlorophyll a-b binding protein 1D [Source:Uniprot/SWISSPROT;Acc:P10707]	Chlorophyll a/b binding protein (AHRD V1 **** Q41425_SOLTU); contains Interpro domain(s) IPR001344 Chlorophyll A-B binding protein	GO:0016020
Solyc10g005320.2.1	7.56423	4.85251e-12		Tryptophan synthase beta chain 1 (AHRD V1 **** Q0WUI8_ARATH); contains Interpro domain(s) IPR006654 Tryptophan synthase, beta chain	GO:0006568,GO:0008152
Solyc03g098010.2.1	7.21415	7.33595e-17		Acid phosphatase (AHRD V1 **** B9XQU4_9BACT); contains Interpro domain(s) IPR004843 Metallophosphoesterase	GO:0016787
Solyc01g101190.2.1	6.45709	6.28704e-06	Terpene synthase [Source:Uniprot/SPTREMBL;Acc:G5CV44]	Alpha-humulene/(-)-(E)-beta-caryophyllene synthase (AHRD V1 **** HUMS_ARATH); contains Interpro domain(s) IPR005630 Terpene synthase, metal-binding domain	GO:0008152,GO:0016829
Solyc12g100270.1.1	6.37995	9.24668e-10		CER1 (AHRD V1 **-- B6TFH3_MAIZE); contains Interpro domain(s) IPR006694 Fatty acid hydroxylase	GO:0005783,GO:0006508
Solyc01g101180.2.1	6.20762	0.000244699	Viridiflorene synthase [Source:Uniprot/SPTREMBL;Acc:G5CV45]	Alpha-humulene/(-)-(E)-beta-caryophyllene synthase (AHRD V1 **** HUMS_ARATH); contains Interpro domain(s) IPR005630 Terpene synthase, metal-binding domain	GO:0008152,GO:0016829
Solyc11g011030.1.1	6.13939	0.000115268	Pto-responsive gene 1 protein [Source:Uniprot/SPTREMBL;Acc:Q9M723]	Pto-responsive gene 1 protein (AHRD V1 ***- Q9M723_SOLLC); contains Interpro domain(s) IPR010399 Tify
Solyc07g052370.2.1	5.81858	0.00375016		Cytochrome P450	GO:0020037,GO:0055114
Solyc03g005780.1.1	5.75185	0.00490422	Chlorophyll a-b binding protein 3C, chloroplastic [Source:Uniprot/SWISSPROT;Acc:P07369]	Chlorophyll a-b binding protein 3C-like (AHRD V1 **** Q2XTE0_SOLTU); contains Interpro domain(s) IPR001344 Chlorophyll A-B binding protein	GO:0016020
Solyc12g100250.1.1	5.71166	0.00703989		Fatty acid desaturase (AHRD V1 ***- B3SP99_CAPAN); contains Interpro domain(s) IPR005804 Fatty acid desaturase, type 1	GO:0055114
Solyc09g091000.2.1	5.66287	1.53132e-08		Major allergen Mal d 1 (AHRD V1 ***- Q84LA7_MALDO); contains Interpro domain(s) IPR000916 Bet v I allergen	GO:0009607
Solyc08g075570.2.1	5.59207	2.19878e-10		Urea active transporter-like protein (AHRD V1 **** Q9FHJ8_ARATH); contains Interpro domain(s) IPR019900 Sodium/solute symporter, subgroup	GO:0016020
Solyc10g075110.1.1	5.30486	9.49492e-14	Non-specific lipid-transfer protein 1 [Source:Uniprot/SWISSPROT;Acc:P27056]	Non-specific lipid-transfer protein (AHRD V1 ***- A7UGG9_SOLTU); contains Interpro domain(s) IPR000528 Plant lipid transfer protein/Par allergen	GO:0006869
Solyc06g062540.2.1	5.2719	1.06496e-09	Putative acid phosphatase; Putative phosphatase [Source:Uniprot/SPTREMBL;Acc:Q9FPR1]	Phosphatase (AHRD V1 ***- D2V497_NAEGR); contains Interpro domain(s) IPR016965 Pyridoxal phosphate phosphatase, PHOSPHO2	GO:0008152,GO:0016791
Solyc00g174340.1.1	5.17852	1.26896e-12	Pathogenesis-related leaf protein 6 [Source:Uniprot/SWISSPROT;Acc:P04284]	Pathogenesis-related protein 1b (AHRD V1 ***- Q941G6_SOLTU); contains Interpro domain(s) IPR018244 Allergen V5/Tpx-1 related, conserved site	GO:0005576
Solyc04g083140.1.1	5.15581	1.98114e-24		cytochrome P450	GO:0020037,GO:0055114
Solyc09g097760.2.1	5.14508	1.96939e-05		Glycine rich protein (AHRD V1 *-*- Q94CG1_TOBAC); contains Interpro domain(s) IPR010800 Glycine rich
Solyc12g006760.1.1	5.08817	0.0661455		Unknown Protein (AHRD V1)
Solyc06g060340.2.1	5.06366	8.42875e-40	Photosystem II 22 kDa protein, chloroplastic [Source:Uniprot/SWISSPROT;Acc:P54773]	Chloroplast photosystem II-associated protein (AHRD V1 ***- A8HPM2_CHLRE); contains Interpro domain(s) IPR001344 Chlorophyll A-B binding protein	GO:0016020
Solyc12g100240.1.1	4.62322	5.16531e-05		Fatty acid desaturase (AHRD V1 ***- B3SP99_CAPAN)
Solyc04g055260.2.1	4.56453	1.93633e-06		Carboxyl methyltransferase (AHRD V1 **** Q70T29_BIXOR); contains Interpro domain(s) IPR005299 SAM dependent carboxyl methyltransferase	GO:0008168
Solyc07g055710.2.1	4.50413	0.000228831		Heat stress transcription factor A3 (AHRD V1 *-*- D1M7W9_SOLLC); contains Interpro domain(s) IPR000232 Heat shock factor (HSF)-type, DNA-binding	GO:0005634
Solyc04g064880.2.1	4.49881	4.25826e-09		Pathogenesis-related protein-like protein (AHRD V1 ***- Q8L9B0_ARATH)
Solyc11g006300.1.1	4.45447	2.2542e-16		3-oxo-5-alpha-steroid 4-dehydrogenase family protein (AHRD V1 ***- D7M7I5_ARALY); contains Interpro domain(s) IPR001104 3-oxo-5-alpha-steroid 4-dehydrogenase, C-terminal	GO:0016021
Solyc10g083290.1.1	4.35888	0.00580961	Cell-wall invertase [Source:Uniprot/SPTREMBL;Acc:Q8LRN8]	Beta-fructofuranosidase insoluble isoenzyme 2 (AHRD V1 **-- B6U1H5_MAIZE); contains Interpro domain(s) IPR018053 Glycoside hydrolase, family 32, active site IPR013148 Glycosyl hydrolases family 32, N-terminal IPR001362 Glycoside hydrolase, family 32	GO:0005975
Solyc08g068710.1.1	4.30742	0.0789471		N-acetyltransferase (AHRD V1 ***- B6SUK9_MAIZE); contains Interpro domain(s) IPR000182 GCN5-related N-acetyltransferase	GO:0008152
Solyc01g103650.2.1	4.30189	1.31301e-10		Hydrolase alpha/beta fold family (AHRD V1 **-- A4VRL9_PSEU5); contains Interpro domain(s) IPR012020 AB-hydrolase YheT, putative	GO:0004091
Solyc12g006140.1.1	4.11378	4.14713e-19	Chlorophyll a-b binding protein 5, chloroplastic [Source:Uniprot/SWISSPROT;Acc:P14279]	Chlorophyll a-b binding protein 37, chloroplastic (AHRD V1 ***- CB26_PETSP); contains Interpro domain(s) IPR001344 Chlorophyll A-B binding protein	GO:0016020
Solyc04g054950.2.1	4.11258	1.0581e-08		Tropinone reductase I (AHRD V1 **-- Q8VXN5_CALSE); contains Interpro domain(s) IPR002347 Glucose/ribitol dehydrogenase	GO:0008152,GO:0055114
Solyc09g090970.2.1	4.06771	1.20917e-05	Similar to pathogenesis-related protein STH-2 [Source:Uniprot/SPTREMBL;Acc:Q53U35]	Major allergen Mal d 1 (AHRD V1 ***- Q84LA7_MALDO); contains Interpro domain(s) IPR000916 Bet v I allergen	GO:0009607
Solyc12g088700.1.1	4.04001	0.0251519		UDP-glucosyltransferase family 1 protein (AHRD V1 ***- C6KI43_CITSI); contains Interpro domain(s) IPR002213 UDP-glucuronosyl/UDP-glucosyltransferase	GO:0008152
Solyc04g007800.2.1	3.99731	3.84376e-07		C2 domain-containing protein (AHRD V1 **-- D7KYE6_ARALY); contains Interpro domain(s) IPR018029 C2 membrane targeting protein
Solyc02g090930.2.1	3.9936	7.75393e-10		Lipase (AHRD V1 ***- Q5S8F1_RICCO); contains Interpro domain(s) IPR002921 Lipase, class 3	GO:0006629
Solyc01g005500.2.1	3.96998	0.011276		3-phenylpropionate-dihydrodiol/cinnamic acid-dihydrodiol dehydrogenase (AHRD V1 *-*- HCAB_SHIFL); contains Interpro domain(s) IPR002347 Glucose/ribitol dehydrogenase	GO:0008152,GO:0055114
Solyc07g064600.2.1	3.96738	4.71462e-08	Inducible plastid-lipid associated protein [Source:Uniprot/SPTREMBL;Acc:A0RZD0]	Endoribonuclease L-PSP family protein (AHRD V1 **-* D7LAZ0_ARALY); contains Interpro domain(s) IPR019897 YjgF-like protein, conserved site
Solyc04g057980.2.1	3.9325	0.00838303		NAD(P)H-quinone oxidoreductase subunit M (AHRD V1 *-*- D8G7H3_9CYAN); contains Interpro domain(s) IPR018922 NAD(P)H-quinone oxidoreductase subunit M	GO:0055114
Solyc07g062490.1.1	3.92016	0.0701836		S-locus-specific glycoprotein (AHRD V1 **-- SLSG0_BRAOA); contains Interpro domain(s) IPR001480 Curculin-like (mannose-binding) lectin	GO:0005529
Solyc07g006040.2.1	3.88153	0.0116037		Unknown Protein (AHRD V1)
Solyc12g100260.1.1	3.84642	0.0222409		Fatty acid desaturase (AHRD V1 ***- B3SP99_CAPAN)
Solyc08g069230.2.1	3.8442	0.0612852		Unknown Protein (AHRD V1)
Solyc05g006220.2.1	3.78337	9.96633e-12		IAA-amino acid hydrolase (AHRD V1 **** D5FTH2_POPTO); contains Interpro domain(s) IPR017439 Peptidase M20D, mername-AA028/carboxypeptidase Ss1	GO:0008152,GO:0016787
Solyc07g005380.2.1	3.76426	0.000361818		Pathogenesis-related (PR)-10-related norcoclaurine synthase-like protein (AHRD V1 **-- C3SBS5_ESCCA); contains Interpro domain(s) IPR000916 Bet v I allergen	GO:0009607
Solyc02g063000.2.1	3.761	0.0858372		Glucosyltransferase (AHRD V1 **** A7M6J8_9ERIC); contains Interpro domain(s) IPR002213 UDP-glucuronosyl/UDP-glucosyltransferase	GO:0008152
Solyc01g008540.2.1	3.69119	6.09424e-29		Cinnamoyl CoA reductase-like protein (AHRD V1 ***- B9HNY0_POPTR); contains Interpro domain(s) IPR016040 NAD(P)-binding domain	GO:0008152,GO:0044237
Solyc03g112030.1.1	3.60538	1.35232e-15		Cytochrome P450	GO:0020037,GO:0055114
Solyc08g082590.2.1	3.56525	8.57582e-06		Glutaredoxin family protein (AHRD V1 **-- D7KS91_ARALY); contains Interpro domain(s) IPR012335 Thioredoxin fold	GO:0045454
Solyc02g081360.2.1	3.52256	0.0984486		Long-chain-fatty-acid--CoA ligase (AHRD V1 **** D0J2H7_COMT2); contains Interpro domain(s) IPR000873 AMP-dependent synthetase and ligase	GO:0008152
Solyc02g076920.2.1	3.49651	0.00202137		Transcription factor MYC2 (AHRD V1 *--* RAP1_ARATH); contains Interpro domain(s) IPR001092 Basic helix-loop-helix dimerisation region bHLH	GO:0005634,GO:0045449
Solyc09g091970.2.1	3.49247	1.21541e-05		NAD-binding domain 4 protein (AHRD V1 **** D5D7M5_ECOKI); contains Interpro domain(s) IPR010099 Sugar nucleotide epimerase YfcH, putative	GO:0008152,GO:0044237
Solyc07g040890.1.1	3.46598	0.00307393		CXE carboxylesterase (Fragment) (AHRD V1 **-* Q0ZPV6_9ERIC); contains Interpro domain(s) IPR013094 Alpha/beta hydrolase fold-3	GO:0008152
Solyc09g083190.2.1	3.45933	0.00011149		Genomic DNA chromosome 5 P1 clone MQD19 (AHRD V1 ***- Q9FG89_ARATH)
Solyc05g015850.2.1	3.45118	1.55087e-05		WRKY transcription factor-b (AHRD V1 **** Q5DJU0_CAPAN); contains Interpro domain(s) IPR003657 DNA-binding WRKY	GO:0045449
Solyc02g070950.1.1	3.35186	8.06766e-05	Chlorophyll a-b binding protein 1B, chloroplastic [Source:Uniprot/SWISSPROT;Acc:P07370]	Chlorophyll a/b binding protein (AHRD V1 **** Q41422_SOLTU); contains Interpro domain(s) IPR001344 Chlorophyll A-B binding protein	GO:0016020
Solyc02g093860.2.1	3.32155	6.9064e-10		Histidine amino acid transporter (AHRD V1 **** Q85V22_ORYSI); contains Interpro domain(s) IPR013057 Amino acid transporter, transmembrane
Solyc07g043230.2.1	3.29472	0.0167447		Low affinity zinc transporter (AHRD V1 **** A3LU47_PICST); contains Interpro domain(s) IPR004698 Zinc/iron permease, fungal and plant	GO:0016020,GO:0016021
Solyc03g025710.2.1	3.2697	6.97094e-05		GCN5-related N-acetyltransferase (AHRD V1 ***- B2IU63_NOSP7); contains Interpro domain(s) IPR000182 GCN5-related N-acetyltransferase	GO:0008152
Solyc08g067610.2.1	3.25603	1.60865e-06		ATP-binding cassette transporter (AHRD V1 ***- D8RL77_SELML); contains Interpro domain(s) IPR013525 ABC-2 type transporter	GO:0016020,GO:0016887,GO:0017111
Solyc04g040130.1.1	3.24647	6.30693e-07		Omega-6 fatty acid desaturase (AHRD V1 **** Q461Q1_HEVBR); contains Interpro domain(s) IPR005804 Fatty acid desaturase, type 1	GO:0055114
Solyc09g075820.2.1	3.24214	0.000870114	Hexose transporter [Source:Uniprot/SPTREMBL;Acc:Q9STA8]	Solute carrier family 2, facilitated glucose transporter member 3 (AHRD V1 ***- GTR3_CANFA); contains Interpro domain(s) IPR003663 Sugar/inositol transporter	GO:0016020,GO:0016021
Solyc02g062340.2.1	3.23798	8.56593e-23		Fructose-bisphosphate aldolase (AHRD V1 ***- Q9SXX4_NICPA); contains Interpro domain(s) IPR000741 Fructose-bisphosphate aldolase, class-I	GO:0006096,GO:0008152
Solyc05g056050.2.1	3.22639	6.34407e-15		Chlorophyll a-b binding protein 6A, chloroplastic (AHRD V1 ***- CB11_SOLLC); contains Interpro domain(s) IPR001344 Chlorophyll A-B binding protein	GO:0016020
Solyc05g056400.2.1	3.22593	0.0352916		Protein disulfide isomerase (AHRD V1 **** Q6IV17_IPOBA); contains Interpro domain(s) IPR005792 Protein disulphide isomerase	GO:0005783,GO:0016853,GO:0045454
Solyc02g071010.1.1	3.22031	2.46093e-10	Chlorophyll a-b binding protein 1B, chloroplastic [Source:Uniprot/SWISSPROT;Acc:P07370]	Chlorophyll a/b binding protein (AHRD V1 **** Q41422_SOLTU); contains Interpro domain(s) IPR001344 Chlorophyll A-B binding protein	GO:0016020
Solyc04g082120.2.1	3.21031	1.70681e-12		Prolyl endopeptidase (AHRD V1 **** B6U134_MAIZE); contains Interpro domain(s) IPR002470 Peptidase S9A, prolyl oligopeptidase	GO:0006508
Solyc05g050770.2.1	3.20866	0.0015814		Serine carboxypeptidase 1 (AHRD V1 ***- B6TC80_MAIZE); contains Interpro domain(s) IPR001563 Peptidase S10, serine carboxypeptidase	GO:0006508
Solyc10g005620.2.1	3.20187	0.0580802		FAD dependent oxidoreductase (AHRD V1 ***- C7RVE7_ACCPU); contains Interpro domain(s) IPR002937 Amine oxidase
Solyc09g011810.2.1	3.16076	1.1247e-14		Fructose-1 6-bisphosphatase class 1 (AHRD V1 **** D0MHZ8_RHOM4); contains Interpro domain(s) IPR000146 Fructose-1,6-bisphosphatase	GO:0005975
Solyc07g063770.2.1	3.15723	0.00658756		Serine/threonine kinase receptor (AHRD V1 **** Q7DMS5_BRANA); contains Interpro domain(s) IPR002290 Serine/threonine protein kinase	GO:0005529,GO:0006468,GO:0048544
Solyc11g006020.1.1	3.13451	0.0927482		NAD(P)H-quinone oxidoreductase subunit O (AHRD V1 *-*- NDHO_GLOVI)
Solyc10g078260.1.1	3.12828	0.000691929		Peptidyl-prolyl cis-trans isomerase (AHRD V1 *--- Q86M29_BRUMA); contains Interpro domain(s) IPR001179 Peptidyl-prolyl cis-trans isomerase, FKBP-type	GO:0006457
Solyc03g097600.2.1	3.1014	3.57552e-07		MtN3-like protein (AHRD V1 **-- Q9LUE3_ARATH); contains Interpro domain(s) IPR018179 RAG1-activating protein 1 homologue	GO:0016021
Solyc00g174330.2.1	3.09173	0.0566677		Pathogenesis related protein PR-1 (AHRD V1 ***- Q9SC15_SOLTU); contains Interpro domain(s) IPR001283 Allergen V5/Tpx-1 related	GO:0005576
Solyc07g008280.2.1	3.08627	0.0557744		Unknown Protein (AHRD V1)
Solyc10g078250.1.1	3.06626	0.00879962		Peptidyl-prolyl cis-trans isomerase D (AHRD V1 -**- PPID_BOVIN); contains Interpro domain(s) IPR001179 Peptidyl-prolyl cis-trans isomerase, FKBP-type	GO:0005488,GO:0006457
Solyc09g098080.2.1	3.0319	0.00127873		UDP-glucosyltransferase (AHRD V1 **** A7M6U9_IPONI); contains Interpro domain(s) IPR002213 UDP-glucuronosyl/UDP-glucosyltransferase	GO:0008152
Solyc04g071780.2.1	3.02876	1.62792e-06		Cytochrome P450	GO:0020037,GO:0055114
Solyc03g005770.1.1	3.00366	2.05991e-13		Chlorophyll a-b binding protein 3C-like (AHRD V1 **** Q2XTE0_SOLTU); contains Interpro domain(s) IPR001344 Chlorophyll A-B binding protein	GO:0016020
Solyc10g075160.1.1	2.95081	0.000261616	Ferredoxin II [Source:Uniprot/SPTREMBL;Acc:Q7M260]	Ferredoxin I (AHRD V1 ***- Q93XJ9_SOLTU); contains Interpro domain(s) IPR010241 Ferredoxin [2Fe-2S], plant	GO:0009055,GO:0022900,GO:0051536
Solyc06g066640.2.1	2.92691	3.46275e-12		Photosystem I reaction center subunit VI-1, chloroplastic (AHRD V1 ***- PSAH1_ARATH); contains Interpro domain(s) IPR004928 Photosystem I reaction centre subunit VI	GO:0009538
Solyc05g055840.2.1	2.90907	0.000196974		Glucosyltransferase (AHRD V1 ***- A7M6J0_DIACA); contains Interpro domain(s) IPR002213 UDP-glucuronosyl/UDP-glucosyltransferase	GO:0008152
Solyc12g010070.1.1	2.908	0.0259774		Unknown Protein (AHRD V1)
Solyc04g008570.2.1	2.89811	2.28027e-06		Pentatricopeptide repeat-containing protein (AHRD V1 ***- D7M5W2_ARALY); contains Interpro domain(s) IPR002885 Pentatricopeptide repeat
Solyc09g082550.2.1	2.87111	0.00226744		High affinity sulfate transporter 2 (AHRD V1 **** SUT2_STYHA); contains Interpro domain(s) IPR001902 Sulphate anion transporter	GO:0016020,GO:0016021
Solyc03g115900.2.1	2.83171	6.03036e-17	Chlorophyll a/b-binding protein (cab-11) [Source:Uniprot/SPTREMBL;Acc:Q7M1K9]	Chlorophyll a-b binding protein P4, chloroplastic (AHRD V1 ***- CB24_PEA); contains Interpro domain(s) IPR001344 Chlorophyll A-B binding protein	GO:0016020
Solyc10g085030.1.1	2.82923	4.72179e-06		Soul heme-binding family protein (AHRD V1 **** D7LKR5_ARALY); contains Interpro domain(s) IPR006917 SOUL haem-binding protein
Solyc06g068970.2.1	2.80265	2.7481e-09		Conserved transmembrane protein (AHRD V1 **-- A0PNM5_MYCUA); contains Interpro domain(s) IPR010721 Protein of unknown function DUF1295	GO:0016021
Solyc12g011450.1.1	2.76616	8.27212e-14	Chlorophyll a-b binding protein 13, chloroplastic [Source:Uniprot/SWISSPROT;Acc:P27489]	Chlorophyll a-b binding protein 13, chloroplastic (AHRD V1 ***- CB23_SOLLC); contains Interpro domain(s) IPR001344 Chlorophyll A-B binding protein	GO:0016020
Solyc09g082860.2.1	2.76414	1.65324e-16		Sulfate adenylyltransferase (AHRD V1 **** Q43183_SOLTU); contains Interpro domain(s) IPR002650 ATP-sulfurylase	GO:0000103
Solyc03g116700.2.1	2.74761	7.35122e-08		Blue copper protein (AHRD V1 **-- D1MWY8_CITLA); contains Interpro domain(s) IPR003245 Plastocyanin-like	GO:0009055
Solyc09g011080.2.1	2.74388	6.48474e-16		Ribulose-1 5-bisphosphate carboxylase/oxygenase activase 1 (AHRD V1 **** Q9AXG1_GOSHI); contains Interpro domain(s) IPR003959 ATPase, AAA-type, core	GO:0005524
Solyc01g109250.2.1	2.74165	0.0428809		TMV response-related protein (AHRD V1 **-- B6SLK0_MAIZE)
Solyc01g109040.2.1	2.6955	6.09936e-06		Plastoquinol-plastocyanin reductase (AHRD V1 **-* B6SRD7_MAIZE); contains Interpro domain(s) IPR012595 PetM of cytochrome b6/f complex subunit 7	GO:0009512
Solyc02g071030.1.1	2.68039	3.89496e-14	Chlorophyll a-b binding protein 1B, chloroplastic [Source:Uniprot/SWISSPROT;Acc:P07370]	Chlorophyll a/b binding protein (AHRD V1 **** Q41422_SOLTU); contains Interpro domain(s) IPR001344 Chlorophyll A-B binding protein	GO:0016020
Solyc02g021430.1.1	2.66549	0.0148912		Mitochondrial transcription termination factor (Fragment) (AHRD V1 *--- C6FB12_PSEMZ); contains Interpro domain(s) IPR003690 Mitochodrial transcription termination factor-related
Solyc08g007460.2.1	2.66496	8.10376e-05		Non-specific lipid-transfer protein (AHRD V1 -*** B9RGU5_RICCO); contains Interpro domain(s) IPR003612 Plant lipid transfer protein/seed storage/trypsin-alpha amylase inhibitor
Solyc07g061790.2.1	2.66412	1.77204e-13		Heme-binding protein 2 (AHRD V1 **** B6T0C0_MAIZE); contains Interpro domain(s) IPR006917 SOUL haem-binding protein
Solyc08g013670.2.1	2.63238	4.26206e-13		Photosystem I reaction center subunit (AHRD V1 ***- D2K7Z2_TOBAC); contains Interpro domain(s) IPR008796 Photosystem I reaction centre subunit N	GO:0042651
Solyc03g093140.2.1	2.62075	1.10346e-15		MFS family major facilitator transporter glycerol-3-phosphate cation symporter (AHRD V1 **** C9PNR4_9PAST); contains Interpro domain(s) IPR016196 Major facilitator superfamily, general substrate transporter	GO:0055085
Solyc02g070940.1.1	2.61788	2.58098e-16	Chlorophyll a-b binding protein 1B, chloroplastic [Source:Uniprot/SWISSPROT;Acc:P07370]	Chlorophyll a/b binding protein (AHRD V1 **** Q41422_SOLTU); contains Interpro domain(s) IPR001344 Chlorophyll A-B binding protein	GO:0016020
Solyc04g081000.2.1	2.61646	0.0801539	Floral homeotic protein DEFICIENS [Source:Uniprot/SPTREMBL;Acc:Q2UVA8]	MADS box transcription factor (AHRD V1 ***- Q8L5F5_DAUCA); contains Interpro domain(s) IPR002100 Transcription factor, MADS-box IPR002487 Transcription factor, K-box	GO:0005634
Solyc05g056070.2.1	2.61527	1.1028e-11	Chlorophyll a-b binding protein 6A, chloroplastic [Source:Uniprot/SWISSPROT;Acc:P12360]	Chlorophyll a-b binding protein 6A, chloroplastic (AHRD V1 ***- CB11_SOLLC); contains Interpro domain(s) IPR001344 Chlorophyll A-B binding protein	GO:0016020
Solyc02g091560.2.1	2.60865	1.80579e-13		Serine hydroxymethyltransferase (AHRD V1 **** C6ZJZ0_SOYBN); contains Interpro domain(s) IPR001085 Serine hydroxymethyltransferase	GO:0006563,GO:0030170
Solyc01g095620.2.1	2.59229	2.53129e-05	Glycosyltransferase [Source:Uniprot/SPTREMBL;Acc:D7S016]	UDP-glucosyltransferase (AHRD V1 **-* B8QI32_9MAGN); contains Interpro domain(s) IPR002213 UDP-glucuronosyl/UDP-glucosyltransferase	GO:0008152
Solyc01g088390.2.1	2.58435	4.46283e-10		Sister chromatid cohesion protein DCC1 (AHRD V1 ***- B5XCA8_SALSA); contains Interpro domain(s) IPR019128 Sister chromatid cohesion protein DCC1
Solyc02g020940.2.1	2.57146	4.59661e-10		Glyceraldehyde-3-phosphate dehydrogenase (AHRD V1 **** D7UNZ5_BRARC); contains Interpro domain(s) IPR000173 Glyceraldehyde 3-phosphate dehydrogenase	GO:0008152,GO:0055114
Solyc02g093270.2.1	2.55228	0.0134493		Caffeoyl-CoA O-methyltransferase (AHRD V1 **** A8IFQ7_SOLLC); contains Interpro domain(s) IPR002935 O-methyltransferase, family 3	GO:0008171
Solyc07g047850.2.1	2.54937	2.01768e-14	Chlorophyll a-b binding protein 4, chloroplastic [Source:Uniprot/SWISSPROT;Acc:P14278]	Chlorophyll a-b binding protein 4, chloroplastic (AHRD V1 **** CB24_SOLLC); contains Interpro domain(s) IPR001344 Chlorophyll A-B binding protein	GO:0016020
Solyc06g060760.2.1	2.54903	0.00403431	Rb7 [Source:Uniprot/SPTREMBL;Acc:O04179]	Aquaporin (AHRD V1 ***- Q39956_HELAN); contains Interpro domain(s) IPR012269 Aquaporin	GO:0016020,GO:0016021
Solyc02g080540.1.1	2.54225	6.86222e-14		ATP synthase gamma chain (AHRD V1 ***- B7FIR4_MEDTR); contains Interpro domain(s) IPR000131 ATPase, F1 complex, gamma subunit	GO:0045261
Solyc12g099650.1.1	2.53491	2.68859e-10		Photosystem II 5 kDa protein, chloroplastic (AHRD V1 ***- PST2_GOSHI)
Solyc09g064500.2.1	2.53489	4.89314e-08		Photosystem II reaction center psb28 protein (AHRD V1 ***- C6SZM2_SOYBN); contains Interpro domain(s) IPR005610 Photosystem II protein Psb28, class 1	GO:0016020
Solyc02g063150.2.1	2.52463	0.0018369	Ribulose bisphosphate carboxylase small chain 1, chloroplastic [Source:Uniprot/SWISSPROT;Acc:P08706]	Ribulose bisphosphate carboxylase small chain (AHRD V1 ***- Q84QE5_TOBAC); contains Interpro domain(s) IPR000894 Ribulose bisphosphate carboxylase, small chain	GO:0015977
Solyc10g050980.1.1	2.52364	0.029124		Unknown Protein (AHRD V1)
Solyc05g012230.2.1	2.51512	0.0526346		Unknown Protein (AHRD V1)
Solyc11g013890.1.1	2.49576	0.0174293		F-box family protein (AHRD V1 ***- B9GTQ9_POPTR); contains Interpro domain(s) IPR017451 F-box associated type 1
Solyc06g082940.2.1	2.48164	1.99325e-12		Photosystem I reaction center subunit XI (AHRD V1 ***- B6SHL1_MAIZE); contains Interpro domain(s) IPR003757 Photosystem I reaction centre, subunit XI PsaL	GO:0009538
Solyc06g065490.2.1	2.47582	0.000380533		PsbP domain-containing protein 6, chloroplastic (AHRD V1 ***- PPD6_ARATH); contains Interpro domain(s) IPR016123 Mog1/PsbP, alpha/beta/alpha sandwich	GO:0019898
Solyc02g066920.2.1	2.46593	0.0241904		Genomic DNA chromosome 5 TAC clone K3 (AHRD V1 ***- Q9FL87_ARATH)
Solyc12g044330.1.1	2.45976	0.0389295		Aquaporin (AHRD V1 ***- O81186_VERFO); contains Interpro domain(s) IPR012269 Aquaporin	GO:0016020,GO:0016021
Solyc07g009530.1.1	2.45949	1.63832e-06		Chitinase (AHRD V1 ***- Q8MD06_LEUGL); contains Interpro domain(s) IPR001002 Chitin-binding, type 1	GO:0008061,GO:0016998
Solyc04g082030.1.1	2.45229	0.0001067	Ornithine decarboxylase [Source:Uniprot/SWISSPROT;Acc:O22616]	Ornithine decarboxylase (AHRD V1 **** Q9SXF3_TOBAC); contains Interpro domain(s) IPR002433 Ornithine decarboxylase	GO:0003824,GO:0006596
Solyc12g013710.1.1	2.43152	0.0315686	Light dependent NADH:protochlorophyllide oxidoreductase 1 [Source:Uniprot/SPTREMBL;Acc:Q9LL37]	Protochlorophyllide reductase (AHRD V1 ***- Q8LAV9_ARATH); contains Interpro domain(s) IPR005979 Light-dependent protochlorophyllide reductase	GO:0008152,GO:0055114
Solyc08g068390.2.1	2.42091	6.7879e-06		Fatty acid oxidation complex subunit alpha (AHRD V1 ***- FADJ_ECOHS); contains Interpro domain(s) IPR006176 3-hydroxyacyl-CoA dehydrogenase, NAD binding	GO:0006631,GO:0008152,GO:0016491,GO:0050662
Solyc02g069450.2.1	2.41346	3.39244e-07		Photosystem I reaction center subunit III (AHRD V1 ***- Q9XQB4_PHAAU); contains Interpro domain(s) IPR003666 Photosystem I reaction centre protein PsaF, subunit III	GO:0009538
Solyc04g009030.2.1	2.40445	1.80741e-13		Glyceraldehyde-3-phosphate dehydrogenase (AHRD V1 **** D7UNZ5_BRARC); contains Interpro domain(s) IPR000173 Glyceraldehyde 3-phosphate dehydrogenase	GO:0008152,GO:0055114
Solyc10g085850.1.1	2.39546	1.37079e-06	TPSI1 [Source:Uniprot/SPTREMBL;Acc:Q41336]	TPSI1 (AHRD V1 ***- Q41336_SOLLC)
Solyc09g011560.2.1	2.39326	0.0306466		Glutathione S-transferase-like protein (AHRD V1 **** A8DUB0_SOLLC); contains Interpro domain(s) IPR004046 Glutathione S-transferase, C-terminal
Solyc11g018710.1.1	2.38554	0.0349329		Unknown Protein (AHRD V1)
Solyc08g076220.2.1	2.37873	1.80271e-11		Phosphoribulokinase/uridine kinase (AHRD V1 ***- B7KI62_CYAP7); contains Interpro domain(s) IPR006083 Phosphoribulokinase/uridine kinase	GO:0005975,GO:0008152
Solyc01g008510.2.1	2.37716	1.41557e-12		Photosystem II 5 kDa protein, chloroplastic (AHRD V1 *-*- PST2_GOSHI)
Solyc12g096100.1.1	2.37674	0.00122746		ABC-type Co2+ transport system permease component (AHRD V1 *--- B6TSG4_MAIZE)
Solyc06g084050.2.1	2.3752	6.07607e-06		Photosystem II reaction center W protein (AHRD V1 ***- B6TMB3_MAIZE); contains Interpro domain(s) IPR009806 Photosystem II protein PsbW, class 2	GO:0009523
Solyc02g093180.2.1	2.37157	0.00131221		N-hydroxycinnamoyl/benzoyltransferase 3 (AHRD V1 **-- Q00M87_SOYBN); contains Interpro domain(s) IPR003480 Transferase	GO:0016747
Solyc04g072740.2.1	2.35814	0.021123		High affinity sulfate transporter 1 (AHRD V1 **** SUT1_STYHA); contains Interpro domain(s) IPR001902 Sulphate anion transporter	GO:0016020,GO:0016021
Solyc07g066150.1.1	2.35784	1.06873e-12		Photosystem I reaction center subunit V (AHRD V1 ***- B6U534_MAIZE); contains Interpro domain(s) IPR017494 Photosystem I reaction center, PsaG, plant	GO:0016020
Solyc08g008630.2.1	2.33003	3.97995e-06		Homology to unknown gene (AHRD V1 ***- Q014B2_OSTTA)
Solyc03g080100.2.1	2.30931	2.95178e-11		Copper-translocating P-type ATPase (AHRD V1 *--- Q3JHP1_BURP1); contains Interpro domain(s) IPR006121 Heavy metal transport/detoxification protein	GO:0030001
Solyc02g055440.2.1	2.28921	0.0925092		Genomic DNA chromosome 3 P1 clone MPN9 (AHRD V1 ***- Q9LT28_ARATH)
Solyc11g011180.1.1	2.26513	0.00294386		LRR receptor-like serine/threonine-protein kinase, RLP	GO:0005515
Solyc03g034220.2.1	2.2516	4.37914e-12	Ribulose bisphosphate carboxylase small chain 2A, chloroplastic [Source:Uniprot/SWISSPROT;Acc:P07179]	Ribulose bisphosphate carboxylase small chain (AHRD V1 ***- A9YTZ7_SOLTU); contains Interpro domain(s) IPR000894 Ribulose bisphosphate carboxylase, small chain	GO:0015977
Solyc09g092690.2.1	2.24828	1.07567e-07		Peptidyl-prolyl cis-trans isomerase (AHRD V1 ***- Q86M29_BRUMA); contains Interpro domain(s) IPR001179 Peptidyl-prolyl cis-trans isomerase, FKBP-type	GO:0005488,GO:0006457
Solyc10g005080.2.1	2.24594	8.53373e-12		Late elongated hypocotyl and circadian clock associated-1-like
Solyc10g007690.2.1	2.23133	1.80271e-11	Chlorophyll a-b binding protein 8, chloroplastic [Source:Uniprot/SWISSPROT;Acc:P27522]	Chlorophyll a-b binding protein 8, chloroplastic (AHRD V1 ***- CB13_SOLLC); contains Interpro domain(s) IPR001344 Chlorophyll A-B binding protein	GO:0016020
Solyc07g063600.2.1	2.20929	8.61829e-06		Chlorophyll a-b binding protein 13, chloroplastic (AHRD V1 ***- CB23_SOLLC); contains Interpro domain(s) IPR001344 Chlorophyll A-B binding protein	GO:0016020
Solyc06g007140.2.1	2.20669	0.0359305		Omega-3 fatty acid desaturase (AHRD V1 **** A9LNM9_SOLLC); contains Interpro domain(s) IPR005804 Fatty acid desaturase, type 1	GO:0055114
Solyc05g007880.2.1	2.20122	3.12766e-05		Dof zinc finger protein (AHRD V1 ***- C4B6D7_IPOBA); contains Interpro domain(s) IPR003851 Zinc finger, Dof-type	GO:0045449
Solyc03g115980.1.1	2.20059	1.85201e-10	Geranylgeranyl reductase [Source:Uniprot/SPTREMBL;Acc:B7SGD2]	Geranylgeranyl reductase (AHRD V1 ***- Q1ZYL0_OLEEU); contains Interpro domain(s) IPR011774 Geranylgeranyl reductase, plants and cyanobacteria	GO:0008152,GO:0015995,GO:0016628,GO:0051188
Solyc01g007100.2.1	2.1965	2.04421e-06		Digalactosyldiacylglycerol synthase 1, chloroplastic (AHRD V1 ***- DGDG1_LOTJA); contains Interpro domain(s) IPR001296 Glycosyl transferase, group 1	GO:0009058
Solyc01g105030.2.1	2.19413	1.58438e-11	Chlorophyll a-b binding protein CP24 10A, chloroplastic [Source:Uniprot/SWISSPROT;Acc:P27524]	Chlorophyll a-b binding protein, chloroplastic (AHRD V1 **** CB12_PETHY); contains Interpro domain(s) IPR001344 Chlorophyll A-B binding protein	GO:0016020
Solyc12g015770.1.1	2.18989	0.00171313		Cellulose synthase (AHRD V1 ***- Q2HT16_MEDTR); contains Interpro domain(s) IPR005150 Cellulose synthase	GO:0016020
Solyc10g080920.1.1	2.18957	0.0477588		Myb family transcription factor (Fragment) (AHRD V1 ***- D7KSM0_ARALY); contains Interpro domain(s) IPR017884 SANT, eukarya	GO:0003677
Solyc10g018300.1.1	2.17671	2.19878e-10		Transketolase 1 (AHRD V1 **** O78327_CAPAN); contains Interpro domain(s) IPR005478 Bacterial transketolase	GO:0004802,GO:0008152
Solyc03g007220.2.1	2.17556	0.000664737		Membrane receptor-like protein 1 (AHRD V1 *-*- B3TJG2_CAPAN)
Solyc07g008140.2.1	2.17536	0.0131849		Blue copper protein (Fragment) (AHRD V1 *--- O82576_MAIZE); contains Interpro domain(s) IPR003245 Plastocyanin-like	GO:0009055
Solyc02g082450.2.1	2.13116	0.000433688		Auxin efflux carrier family protein (AHRD V1 **** D7L9F0_ARALY); contains Interpro domain(s) IPR004776 Auxin efflux carrier	GO:0016021
Solyc01g005080.2.1	2.12721	2.31732e-06		Microtubule-associated protein MAP65-1a (AHRD V1 **** C0J9Z7_ORYNI); contains Interpro domain(s) IPR007145 MAP65/ASE1
Solyc09g011010.2.1	2.12608	3.8272e-08		One helix protein (AHRD V1 ***- Q84N30_IPONI)
Solyc07g005210.2.1	2.12371	1.52892e-10	Temperature-induced lipocalin' [Source:Uniprot/SPTREMBL;Acc:Q38JE1]	Outer membrane lipoprotein blc (AHRD V1 **-- D0RZG9_ACICA); contains Interpro domain(s) IPR002345 Lipocalin	GO:0005488,GO:0006810
Solyc10g008020.2.1	2.12286	0.000319512		Methyltransferase (AHRD V1 *-*- B8H501_CAUCN); contains Interpro domain(s) IPR013216 Methyltransferase type 11	GO:0008152
Solyc10g077040.1.1	2.10743	1.31301e-10		Magnesium-protoporphyrin IX monomethyl ester (AHRD V1 **** B9SCF8_RICCO); contains Interpro domain(s) IPR008434 Magnesium-protoporphyrin IX monomethyl ester aerobic oxidative cyclase	GO:0046872,GO:0055114
Solyc03g005760.1.1	2.10501	4.01784e-11		Chlorophyll a-b binding protein 3C-like (AHRD V1 **** Q2XTE0_SOLTU); contains Interpro domain(s) IPR001344 Chlorophyll A-B binding protein	GO:0016020
Solyc01g111630.2.1	2.10338	1.21609e-10	Hydroxypyruvate reductase [Source:Uniprot/SPTREMBL;Acc:B2D2G3]	Glyoxylate/hydroxypyruvate reductase B (AHRD V1 **** GHRB_YERPS); contains Interpro domain(s) IPR006140 D-isomer specific 2-hydroxyacid dehydrogenase, NAD-binding	GO:0008152,GO:0048037
Solyc06g063370.2.1	2.08018	3.97337e-11	Type I (26 kD) CP29 polypeptide [Source:Uniprot/SPTREMBL;Acc:Q00321]	Chlorophyll a-b binding protein 1A, chloroplastic (AHRD V1 ***- CB2A_PYRPY); contains Interpro domain(s) IPR001344 Chlorophyll A-B binding protein	GO:0016020
Solyc12g098850.1.1	2.07665	2.94743e-08		Soluble diacylglycerol acyltransferase (AHRD V1 *-*- B9S020_RICCO); contains Interpro domain(s) IPR012336 Thioredoxin-like fold
Solyc01g105050.2.1	2.07083	1.29774e-09	Chlorophyll a-b binding protein CP24 10B, chloroplastic [Source:Uniprot/SWISSPROT;Acc:P27525]	Chlorophyll a-b binding protein, chloroplastic (AHRD V1 **** CB12_PETHY); contains Interpro domain(s) IPR001344 Chlorophyll A-B binding protein	GO:0016020
Solyc08g080050.2.1	2.05852	5.12226e-07		PGR5-like protein 1A, chloroplastic (AHRD V1 ***- PGL1A_ARATH)
Solyc05g041430.2.1	2.04318	0.00470318		Unknown Protein (AHRD V1)
Solyc05g006740.2.1	2.0408	0.000691929		Glutathione S-transferase (AHRD V1 **** A3FF38_9CARY); contains Interpro domain(s) IPR004046 Glutathione S-transferase, C-terminal
Solyc06g054260.1.1	2.02838	2.37231e-10	Photosystem I reaction center subunit II, chloroplastic [Source:Uniprot/SWISSPROT;Acc:P12372]	Photosystem I reaction center subunit II (AHRD V1 ***- B4FAW3_MAIZE); contains Interpro domain(s) IPR003685 Photosystem I protein PsaD	GO:0009538
Solyc12g009600.1.1	2.02713	0.000959293		Thylakoid lumenal protein (AHRD V1 ***- B6SU36_MAIZE)
Solyc09g015140.2.1	2.02304	0.0131411		Unknown Protein (AHRD V1); contains Interpro domain(s) IPR016027 Nucleic acid-binding, OB-fold-like
Solyc03g095700.1.1	2.02212	0.0229453		Genomic DNA chromosome 5 TAC clone K18I23 (AHRD V1 ***- Q9FLD2_ARATH)
Solyc04g082630.2.1	2.01473	2.51907e-09		Glyceraldehyde-3-phosphate dehydrogenase B (AHRD V1 **** B4F8L7_MAIZE); contains Interpro domain(s) IPR000173 Glyceraldehyde 3-phosphate dehydrogenase	GO:0008152,GO:0055114
Solyc02g093700.2.1	2.01131	0.0547866		Cystine transporter Cystinosin (AHRD V1 *-** Q2URL9_ASPOR); contains Interpro domain(s) IPR005282 Lysosomal cystine transporter
Solyc01g006930.2.1	1.99779	0.000984209		Nuclear transcription factor Y subunit A-2 (AHRD V1 **** B6SM21_MAIZE); contains Interpro domain(s) IPR001289 CCAAT-binding transcription factor, subunit B	GO:0005634
Solyc05g053600.2.1	1.99522	0.000876419		ATP-binding cassette transporter (AHRD V1 ***- D8RL93_SELML); contains Interpro domain(s) IPR013525 ABC-2 type transporter	GO:0016020,GO:0016887,GO:0017111
Solyc05g025600.1.1	1.97661	2.83991e-08		Chloroplast photosystem II subunit X (Fragment) (AHRD V1 ***- B1PPX5_9MYRT); contains Interpro domain(s) IPR009518 Photosystem II protein PsbX	GO:0016020
Solyc12g045030.1.1	1.97132	0.00312347		Short-chain dehydrogenase/reductase family protein (AHRD V1 **-- D7LV30_ARALY); contains Interpro domain(s) IPR002347 Glucose/ribitol dehydrogenase	GO:0008152,GO:0055114
Solyc12g009070.1.1	1.97101	0.00660275		Unknown Protein (AHRD V1)
Solyc10g006330.2.1	1.96403	2.13232e-06		Unknown Protein (AHRD V1)
Solyc01g112060.2.1	1.95734	8.88158e-06		NmrA family protein (AHRD V1 **-- B2J8Q2_NOSP7); contains Interpro domain(s) IPR016040 NAD(P)-binding domain	GO:0008152
Solyc04g009020.2.1	1.94154	0.00131221		Pre-mRNA-splicing factor clf1 (AHRD V1 **-- B2VSG1_PYRTR); contains Interpro domain(s) IPR011990 Tetratricopeptide-like helical	GO:0005488,GO:0005622
Solyc10g083880.1.1	1.9414	0.0351181		Aquaporin (AHRD V1 ***- D6BRE1_9ROSI); contains Interpro domain(s) IPR012269 Aquaporin	GO:0016020,GO:0016021
Solyc02g085760.2.1	1.92602	9.13836e-07		Rhomboid family protein (AHRD V1 ***- D7MJX8_ARALY); contains Interpro domain(s) IPR002610 Peptidase S54, rhomboid	GO:0016021
Solyc06g060310.2.1	1.92138	2.50968e-05		Chlorophyllide a oxygenase (AHRD V1 **** B6TZB6_MAIZE); contains Interpro domain(s) IPR013626 Pheophorbide a oxygenase	GO:0008152,GO:0055114
Solyc07g054790.1.1	1.91265	0.000153542		Wound induced protein (AHRD V1 ***- B6U0P9_MAIZE)
Solyc08g068680.2.1	1.91025	0.0133102	Aromatic amino acid decarboxylase 1A [Source:Uniprot/SPTREMBL;Acc:Q1KSC6]	Decarboxylase family protein (AHRD V1 ***- B1ILJ6_CLOBK); contains Interpro domain(s) IPR002129 Pyridoxal phosphate-dependent decarboxylase	GO:0019752,GO:0030170
Solyc04g077050.2.1	1.90906	1.94378e-06		Amino acid permease 6 (AHRD V1 **** Q7Y076_BRANA); contains Interpro domain(s) IPR013057 Amino acid transporter, transmembrane
Solyc02g085010.1.1	1.90534	0.0259965		Unknown Protein (AHRD V1)
Solyc10g044520.1.1	1.90414	3.9034e-09	Ferredoxin-1, chloroplastic [Source:Uniprot/SWISSPROT;Acc:Q43517]	Ferredoxin I (AHRD V1 ***- Q93XJ9_SOLTU); contains Interpro domain(s) IPR010241 Ferredoxin [2Fe-2S], plant	GO:0009055,GO:0022900,GO:0051536
Solyc02g086310.1.1	1.89763	0.0167447		Lipid transfer protein (AHRD V1 ***- Q42158_ARATH); contains Interpro domain(s) IPR013770 Plant lipid transfer protein and hydrophobic protein, helical	GO:0006869
Solyc09g065180.2.1	1.89259	2.95908e-05	MRNA binding protein [Source:Uniprot/SPTREMBL;Acc:Q9XEJ6]	NAD-dependent epimerase/dehydratase (AHRD V1 **-- B7K7X4_CYAP7); contains Interpro domain(s) IPR016040 NAD(P)-binding domain	GO:0008152,GO:0044237
Solyc04g064870.2.1	1.88809	0.00188011		Pathogenesis-related protein-like protein (AHRD V1 ***- Q8L9B0_ARATH)
Solyc06g059720.2.1	1.86775	2.69912e-07		Stearoyl-acyl carrier protein desaturase (AHRD V1 **** Q8LA10_ARATH); contains Interpro domain(s) IPR005067 Fatty acid desaturase, type 2	GO:0055114
Solyc12g009480.1.1	1.86562	0.000164543		Xenotropic and polytropic retrovirus receptor (AHRD V1 **-- B2GU54_XENTR); contains Interpro domain(s) IPR004331 SPX, N-terminal
Solyc08g076150.2.1	1.86294	0.00231629		Pentatricopeptide repeat-containing protein (AHRD V1 ***- D7KGN9_ARALY); contains Interpro domain(s) IPR002885 Pentatricopeptide repeat	GO:0016855
Solyc08g016310.2.1	1.85337	0.0280451		LRR receptor-like serine/threonine-protein kinase, RLP	GO:0005515
Solyc04g056580.2.1	1.83884	7.0573e-07		Homology to unknown gene (AHRD V1 ***- Q00YK5_OSTTA)
Solyc09g090570.2.1	1.83845	3.56112e-06		Proton gradient regulation 5 (AHRD V1 ***- B0F831_CUCSA)
Solyc01g110360.2.1	1.83507	6.02423e-07		Fructose-bisphosphate aldolase (AHRD V1 ***- B0FPD8_SOLTU); contains Interpro domain(s) IPR000741 Fructose-bisphosphate aldolase, class-I	GO:0006096,GO:0008152
Solyc06g073290.1.1	1.82766	0.0403588		Gun4-like protein (AHRD V1 *-*- D8RVB0_SELML); contains Interpro domain(s) IPR008629 GUN4-like
Solyc02g089080.2.1	1.81947	0.0128317		Rapid alkalinization factor 5 (AHRD V1 *-*- Q6DN46_SOLCH)
Solyc10g052880.1.1	1.81366	0.00278758		LRR receptor-like serine/threonine-protein kinase, RLP	GO:0005515
Solyc03g034170.2.1	1.80056	0.000315827		Uncharacterized conserved membrane protein (AHRD V1 *--- A5GSC9_SYNR3)
Solyc05g006440.2.1	1.79544	2.78284e-06		Homology to unknown gene (AHRD V1 *--- Q00X05_OSTTA)
Solyc06g005710.2.1	1.77872	0.00217753		cDNA clone 002-143-C11 full insert sequence (AHRD V1 *--- B7F1B2_ORYSJ); contains Interpro domain(s) IPR016040 NAD(P)-binding domain	GO:0008152
Solyc06g074200.2.1	1.77675	4.36699e-07		Sex-linked protein 9 (Fragment) (AHRD V1 ***- D7RW11_SILCU); contains Interpro domain(s) IPR017498 Photosystem I PsaO
Solyc02g082920.2.1	1.76274	0.00728833	Acidic 26 kDa endochitinase [Source:Uniprot/SWISSPROT;Acc:Q05539]	Endochitinase (Chitinase) (AHRD V1 **** Q43184_SOLTU); contains Interpro domain(s) IPR000726 Glycoside hydrolase, family 19, catalytic	GO:0005975,GO:0016998
Solyc08g065140.1.1	1.7604	0.0330007		Harpin-induced 1 (AHRD V1 ***- A2Q440_MEDTR); contains Interpro domain(s) IPR010847 Harpin-induced 1
Solyc10g077120.1.1	1.74576	1.07567e-07		Photosystem II core complex proteins psbY (AHRD V1 *-*- B6SR26_MAIZE)
Solyc05g052950.2.1	1.74179	0.00138213		Regulator of chromosome condensation RCC1 domain-containing protein (AHRD V1 *--- B9PXR3_TOXGO); contains Interpro domain(s) IPR009091 Regulator of chromosome condensation/beta-lactamase-inhibitor protein II
Solyc07g022900.2.1	1.74059	0.0472241		Chlorophyll a-b binding protein 4, chloroplastic (AHRD V1 **** CA4_ARATH); contains Interpro domain(s) IPR001344 Chlorophyll A-B binding protein	GO:0016020
Solyc01g079150.2.1	1.73325	0.00235953		AE family transporter anion exchange (AHRD V1 *--* A4RY02_OSTLU); contains Interpro domain(s) IPR003020 Bicarbonate transporter, eukaryotic	GO:0016020,GO:0016021
Solyc09g063130.2.1	1.73106	6.80531e-07		Photosystem I reaction center subunit IV A (AHRD V1 *-*- B6TH55_MAIZE); contains Interpro domain(s) IPR003375 Photosystem I reaction centre subunit IV/PsaE	GO:0009536,GO:0009538
Solyc11g073160.1.1	1.72977	0.00380373		GTP cyclohydrolase II/3 4-dihydroxy-2-butanone 4-phosphate synthase (AHRD V1 **-- Q6A4W9_MALDO); contains Interpro domain(s) IPR016299 Riboflavin biosynthesis protein RibA	GO:0009231
Solyc02g090890.2.1	1.71458	3.43601e-06	Zeaxanthin epoxidase, chloroplastic [Source:Uniprot/SWISSPROT;Acc:P93236]	Zeaxanthin epoxidase, chloroplastic	GO:0005515,GO:0008152,GO:0016020,GO:0055114
Solyc08g007770.2.1	1.71117	2.91093e-06		PGR5-like protein 1A, chloroplastic (AHRD V1 ***- PGL1A_ARATH)
Solyc03g117800.2.1	1.70794	0.0206484		CER1 protein (Fragment) (AHRD V1 *--- Q0WLZ2_ARATH); contains Interpro domain(s) IPR006694 Fatty acid hydroxylase	GO:0005783,GO:0008152
Solyc08g061610.2.1	1.70682	0.0870824		Copper-exporting P-type ATPase A (AHRD V1 **** COPA_STAES); contains Interpro domain(s) IPR006403 ATPase, P type, cation/copper-transporter	GO:0008152,GO:0016020,GO:0016021,GO:0030001
Solyc02g084430.2.1	1.70436	0.0471816		COL domain class transcription factor (AHRD V1 ***- D9ZIX1_MALDO)
Solyc10g006230.2.1	1.69876	1.50958e-07	Chlorophyll a-b binding protein 7, chloroplastic [Source:Uniprot/SWISSPROT;Acc:P10708]	Chlorophyll a-b binding protein 7, chloroplastic (AHRD V1 ***- CB12_SOLLC); contains Interpro domain(s) IPR001344 Chlorophyll A-B binding protein	GO:0016020
Solyc02g093550.2.1	1.69497	0.0536579		Methyltransferase type 11 (AHRD V1 ***- C7QSM0_CYAP0); contains Interpro domain(s) IPR013216 Methyltransferase type 11	GO:0008152
Solyc09g015870.2.1	1.69138	0.0402911		Cytochrome c oxidase subunit 2 (AHRD V1 ***- Q99029_PETHY); contains Interpro domain(s) IPR011759 Cytochrome C oxidase subunit II, transmembrane region	GO:0016020,GO:0016021
Solyc05g009570.2.1	1.69079	0.00755065		Ribosomal protein PSRP-3/Ycf65 (AHRD V1 *-*- B5W261_SPIMA); contains Interpro domain(s) IPR006924 Ribosomal protein, PSRP-3/Ycf65	GO:0009536
Solyc01g098640.2.1	1.68014	0.000361818		UPF0603 protein At1g54780, chloroplastic (AHRD V1 **-- U603_ARATH); contains Interpro domain(s) IPR007621 Protein of unknown function DUF477
Solyc08g005010.2.1	1.67636	6.97094e-05		Unknown Protein (AHRD V1)
Solyc03g113240.2.1	1.67464	5.16531e-05		Unknown Protein (AHRD V1); contains Interpro domain(s) IPR009500 Protein of unknown function DUF1118
Solyc11g007990.1.1	1.6668	8.47103e-07	Malate dehydrogenase [Source:Uniprot/SPTREMBL;Acc:Q5NE17]	Malate dehydrogenase (AHRD V1 **** Q5NE17_SOLLC); contains Interpro domain(s) IPR011273 Malate dehydrogenase, NADP-dependent, plants	GO:0005975,GO:0008152,GO:0055114
Solyc07g056540.2.1	1.66527	0.00149015	Glycolate oxidase [Source:Uniprot/SPTREMBL;Acc:Q43775]	L-lactate dehydrogenase (AHRD V1 ***- C0S8Q7_PARBP); contains Interpro domain(s) IPR012133 Alpha-hydroxy acid dehydrogenase, FMN-dependent	GO:0008152,GO:0016491,GO:0055114
Solyc01g102610.2.1	1.65449	4.85341e-05		Ferric reductase oxidase (AHRD V1 **-* D6RVS5_HORVU); contains Interpro domain(s) IPR013130 Ferric reductase-like transmembrane component, N-terminal	GO:0016020,GO:0016021,GO:0055114
Solyc03g118060.2.1	1.64901	9.79135e-07		Unknown Protein (AHRD V1)
Solyc12g042480.1.1	1.63453	0.00126612		Cytochrome P450	GO:0020037,GO:0055114
Solyc05g024430.2.1	1.63388	0.0124863		Unknown Protein (AHRD V1)
Solyc07g056510.2.1	1.62796	3.60164e-07		Glutathione S-transferase (AHRD V1 **** D3Y4H6_9ROSI); contains Interpro domain(s) IPR004046 Glutathione S-transferase, C-terminal
Solyc10g017980.1.1	1.6276	0.000555524		Chitinase (AHRD V1 ***- B8QVJ5_ZEAMP); contains Interpro domain(s) IPR001002 Chitin-binding, type 1	GO:0008061,GO:0016998
Solyc10g086170.1.1	1.62646	0.00247974		Glutamyl-tRNA(Gln) amidotransferase subunit A (AHRD V1 ***- D5DXY7_BACMQ); contains Interpro domain(s) IPR000120 Amidase signature enzyme	GO:0016884
Solyc12g006810.1.1	1.62639	0.00299221		Soul heme-binding family protein (AHRD V1 **** D7LZY3_ARALY); contains Interpro domain(s) IPR006917 SOUL haem-binding protein
Solyc07g006030.2.1	1.62578	1.56675e-06		Protein TIF31 homolog (AHRD V1 *--- TIF31_COCIM); contains Interpro domain(s) IPR011990 Tetratricopeptide-like helical	GO:0005488
Solyc06g082950.2.1	1.61719	1.22359e-05		Photosystem I reaction center subunit XI (AHRD V1 ***- B6SHL1_MAIZE); contains Interpro domain(s) IPR003757 Photosystem I reaction centre, subunit XI PsaL	GO:0009538
Solyc07g054290.1.1	1.61451	2.26876e-05		Photosystem II family protein (AHRD V1 *-*- D7KCG4_ARALY)
Solyc12g099930.1.1	1.61264	0.000199194	Hop-interacting protein THI032 [Source:Uniprot/SPTREMBL;Acc:G8Z261]	Serine-glyoxylate aminotransferase (AHRD V1 ***- Q3S2I1_SPIPO); contains Interpro domain(s) IPR000192 Aminotransferase, class V/Cysteine desulfurase	GO:0008152,GO:0030170
Solyc09g014520.2.1	1.61141	1.54174e-06		Chlorophyll a-b binding protein 6A, chloroplastic (AHRD V1 **** CB11_SOLLC); contains Interpro domain(s) IPR001344 Chlorophyll A-B binding protein	GO:0016020
Solyc08g016500.2.1	1.60017	0.0789471		Potassium channel (AHRD V1 ***- Q9LEG6_SOLLC); contains Interpro domain(s) IPR000595 Cyclic nucleotide-binding	GO:0016020
Solyc08g006530.2.1	1.58987	0.0287809		CONSTANS-like protein (AHRD V1 **-- Q0MQL9_SOLTU); contains Interpro domain(s) IPR010402 CCT domain	GO:0005622
Solyc07g044860.2.1	1.58971	1.17781e-06	Oxygen-evolving enhancer protein 2, chloroplastic [Source:Uniprot/SWISSPROT;Acc:P29795]	Oxygen-evolving enhancer protein 2, chloroplastic (AHRD V1 ***- PSBP_SOLLC); contains Interpro domain(s) IPR002683 Photosystem II oxygen evolving complex protein PsbP	GO:0019898
Solyc03g058950.2.1	1.5644	0.0456293		Inositol hexakisphosphate and diphosphoinositol-pentakisphosphate kinase 2 (AHRD V1 **-- VIP2_MOUSE); contains Interpro domain(s) IPR000560 Histidine acid phosphatase	GO:0003993
Solyc04g082010.1.1	1.56119	0.000554242	Plastocyanin, chloroplastic [Source:Uniprot/SWISSPROT;Acc:P17340]	Plastocyanin (AHRD V1 ***- Q0W9E5_SOLCO); contains Interpro domain(s) IPR000923 Blue (type 1) copper domain	GO:0009055
Solyc07g045090.2.1	1.5556	1.83795e-05		Alcohol dehydrogenase zinc-binding domain protein (AHRD V1 **-* D2QM87_SPILD); contains Interpro domain(s) IPR002085 Alcohol dehydrogenase superfamily, zinc-containing	GO:0008152,GO:0055114
Solyc07g045160.2.1	1.53969	0.000749022		Phosphofructokinase family protein (AHRD V1 ***- D7MLU4_ARALY); contains Interpro domain(s) IPR012004 Pyrophosphate-dependent phosphofructokinase TP0108	GO:0005945,GO:0006096
Solyc10g008160.2.1	1.53619	0.0457779		Transcription factor (Fragment) (AHRD V1 *--- D6MK15_9ASPA)	GO:0003677
Solyc08g060920.2.1	1.53112	2.62007e-05	IDS4-like protein [Source:Uniprot/SPTREMBL;Acc:Q6A1K8]	Xenotropic and polytropic retrovirus receptor (AHRD V1 **-- B2GU54_XENTR); contains Interpro domain(s) IPR004331 SPX, N-terminal
Solyc09g075600.1.1	1.52864	0.00152261		Unknown Protein (AHRD V1)
Solyc02g090030.2.1	1.51939	5.53566e-06		Oxygen-evolving enhancer protein 1 of photosystem II (AHRD V1 ***- A8J0E4_CHLRE); contains Interpro domain(s) IPR002628 Photosystem II manganese-stabilizing protein PsbO	GO:0019898
Solyc11g069940.1.1	1.51571	0.00162372		Glutaredoxin (AHRD V1 ***- B9H2P7_POPTR); contains Interpro domain(s) IPR011905 Glutaredoxin-like, plant II	GO:0045454
Solyc12g007010.1.1	1.51251	0.000114778		Cytosolic Fe-S cluster assembly factor NUBP2 homolog (AHRD V1 *--- NUBP2_NEMVE); contains Interpro domain(s) IPR019591 ATPase-like, ParA/MinD	GO:0005524
Solyc10g050990.1.1	1.51216	0.00226455		Unknown Protein (AHRD V1)
Solyc02g078400.2.1	1.50633	1.42932e-05		Allantoinase (AHRD V1 **** Q6S4R9_ROBPS); contains Interpro domain(s) IPR017593 Allantoinase	GO:0000256,GO:0016787,GO:0016810
Solyc03g098320.2.1	1.49257	0.000361818		MYB transcription factor (Fragment) (AHRD V1 *--* A1DR85_CATRO); contains Interpro domain(s) IPR006447 Myb-like DNA-binding region, SHAQKYF class	GO:0003677
Solyc06g069760.2.1	1.48787	0.00181354		Dof zinc finger protein (AHRD V1 ***- C4B6D7_IPOBA); contains Interpro domain(s) IPR003851 Zinc finger, Dof-type	GO:0045449
Solyc03g111700.2.1	1.48723	0.000217038		Inactivated Zn-dependent hydrolase of the beta-lactamase fold (AHRD V1 ***- B5ILK8_9CHRO)
Solyc01g009080.2.1	1.48604	0.00696504		FHA domain containing protein (AHRD V1 ***- B6TP39_MAIZE); contains Interpro domain(s) IPR000253 Forkhead-associated
Solyc04g009050.2.1	1.47336	0.00128027		Os01g0498200 protein (Fragment) (AHRD V1 *-*- Q0JMJ0_ORYSJ)
Solyc04g071340.2.1	1.46725	0.00297785		Fructose-1 6-bisphosphatase class 1 (AHRD V1 **** D3PE46_DEFDS); contains Interpro domain(s) IPR000146 Fructose-1,6-bisphosphatase	GO:0005975
Solyc12g096430.1.1	1.46677	0.0402495		Ubiquitin carboxyl-terminal hydrolase family protein (AHRD V1 ***- D7MB42_ARALY); contains Interpro domain(s) IPR001394 Peptidase C19, ubiquitin carboxyl-terminal hydrolase 2	GO:0006511,GO:0008270
Solyc04g015520.2.1	1.4666	0.000796693		DNA binding protein (AHRD V1 **** B6TND2_MAIZE); contains Interpro domain(s) IPR005516 Remorin, C-terminal region
Solyc10g084370.1.1	1.44559	0.0486652		MYB transcription factor (Fragment) (AHRD V1 **-- A1DR87_CATRO); contains Interpro domain(s) IPR006447 Myb-like DNA-binding region, SHAQKYF class	GO:0003677
Solyc03g123540.2.1	1.44544	1.81008e-05		class II heat shock protein (AHRD V1 ***- B6U175_MAIZE); contains Interpro domain(s) IPR002068 Heat shock protein Hsp20
Solyc06g009130.2.1	1.44492	0.00375549		Sodium-calcium exchanger 3 (Fragment) (AHRD V1 *-*- Q9EPU8_MOUSE); contains Interpro domain(s) IPR004837 Sodium/calcium exchanger membrane region	GO:0016021
Solyc01g073660.2.1	1.4425	0.0164022		Uncharacterized MFS-type transporter C19orf28 (AHRD V1 **-- CS028_HUMAN); contains Interpro domain(s) IPR016196 Major facilitator superfamily, general substrate transporter
Solyc07g006020.2.1	1.44102	0.0185305		Adiponectin receptor (AHRD V1 **** Q16FL3_AEDAE); contains Interpro domain(s) IPR004254 Hly-III related	GO:0016021
Solyc12g056830.1.1	1.43692	0.000482189		ATP synthase delta subunit (AHRD V1 ***- Q7XYM8_BIGNA); contains Interpro domain(s) IPR000711 ATPase, F1 complex, OSCP/delta subunit	GO:0045261
Solyc05g026550.2.1	1.43386	0.0585282		NAD(P)H-quinone oxidoreductase subunit L (AHRD V1 *-*- Q05RD4_9SYNE); contains Interpro domain(s) IPR019654 NADH dehydrogenase, transmembrane subunit NdhL	GO:0055114
Solyc03g111610.2.1	1.43317	0.0697129		HAD-superfamily hydrolase subfamily IA variant 3 containing protein expressed (AHRD V1 **** Q10I42_ORYSJ); contains Interpro domain(s) IPR005834 Haloacid dehalogenase-like hydrolase	GO:0008152,GO:0016787
Solyc04g050930.2.1	1.42821	0.00323542	Violaxanthin de-epoxidase [Source:Uniprot/SPTREMBL;Acc:C0KZ34]	Violaxanthin de-epoxidase	GO:0005488,GO:0006810,GO:0009507
Solyc09g075470.2.1	1.42688	0.0579603		Chaperone protein dnaJ (AHRD V1 ***- B6U761_MAIZE); contains Interpro domain(s) IPR001623 Heat shock protein DnaJ, N-terminal	GO:0031072
Solyc05g009300.1.1	1.42342	0.00151794		80C09_19 related (AHRD V1 *-*- Q2HS36_MEDTR)
Solyc02g092700.2.1	1.41944	0.00368826		Ycf36 protein (AHRD V1 *-*- D4ZSA0_SPIPL); contains Interpro domain(s) IPR009631 Protein of unknown function DUF1230
Solyc07g042440.2.1	1.41659	0.000700172		Alkyl hydroperoxide reductase/Thiol specific antioxidant family protein (AHRD V1 **-- B0C2Q1_ACAM1); contains Interpro domain(s) IPR000866 Alkyl hydroperoxide reductase/ Thiol specific antioxidant/ Mal allergen	GO:0016491,GO:0045454
Solyc03g053110.2.1	1.4073	0.000377397		Rhodanese-like family protein-like protein (Fragment) (AHRD V1 *-*- A7KNZ8_GOSBA); contains Interpro domain(s) IPR001763 Rhodanese-like
Solyc06g075610.1.1	1.4028	0.0627848		Exocyst complex component 7 (AHRD V1 *--- EXOC7_DROME); contains Interpro domain(s) IPR004140 Exo70 exocyst complex subunit	GO:0000145
Solyc03g116870.2.1	1.40259	0.010983		Glycosyl transferase family 9 (AHRD V1 ***- A0YHY3_LYNSP)
Solyc12g005630.1.1	1.39911	0.000118224		Cytochrome b6-f complex iron-sulfur subunit (AHRD V1 ***- A9PEX3_POPTR); contains Interpro domain(s) IPR005805 Rieske iron-sulphur protein, C-terminal	GO:0016020,GO:0031177,GO:0042651,GO:0055114
Solyc10g006120.1.1	1.3937	0.085202		Extracellular ligand-gated ion channel (AHRD V1 ***- D7LAY2_ARALY)
Solyc12g042910.1.1	1.3915	0.018159		Cryptochrome-like protein 1 (AHRD V1 ***- Q5IFN1_OSTTA); contains Interpro domain(s) IPR005101 DNA photolyase, FAD-binding/Cryptochrome, C-terminal	GO:0006281
Solyc04g009790.2.1	1.39114	0.0224088		Multidrug resistance protein mdtK (AHRD V1 *-*- MDTK_ENT38); contains Interpro domain(s) IPR015521 MATE family transporter related protein	GO:0016020
Solyc04g071930.2.1	1.39051	0.00416741		One helix protein 2 (AHRD V1 **-- B9H7V8_POPTR)
Solyc03g096900.2.1	1.38954	0.0803301		GTP pyrophosphokinase (AHRD V1 *--- A4AJW6_9ACTN); contains Interpro domain(s) IPR007685 RelA/SpoT	GO:0003824,GO:0015969
Solyc02g032100.2.1	1.3838	0.0134306		Low affinity zinc transporter (AHRD V1 **** A3LU47_PICST); contains Interpro domain(s) IPR004698 Zinc/iron permease, fungal and plant	GO:0016020,GO:0016021
Solyc06g008760.1.1	1.3751	0.00490422		Glutaredoxin (AHRD V1 ***- B3F8F2_SOLTU); contains Interpro domain(s) IPR011905 Glutaredoxin-like, plant II	GO:0045454
Solyc07g005390.2.1	1.36695	0.00269132		Aldehyde dehydrogenase (AHRD V1 **** A7GLM2_BACCN); contains Interpro domain(s) IPR015590 Aldehyde dehydrogenase	GO:0055114
Solyc10g086730.1.1	1.35927	0.0019608		Fructose-1 6-bisphosphatase class 1 (AHRD V1 ***- D0MHZ8_RHOM4); contains Interpro domain(s) IPR000146 Fructose-1,6-bisphosphatase	GO:0005975
Solyc12g057040.1.1	1.35596	0.00983374	Cryptochrome 1b [Source:Uniprot/SPTREMBL;Acc:Q93VS0]	Cryptochrome 1b	GO:0006281
Solyc04g048900.2.1	1.35343	0.0177163		Calreticulin 2 calcium-binding protein (AHRD V1 **** A8HMC0_CHLRE); contains Interpro domain(s) IPR009169 Calreticulin	GO:0005509,GO:0005783
Solyc10g086580.1.1	1.34428	0.000204888		Ribulose-1 5-bisphosphate carboxylase/oxygenase activase 1 (AHRD V1 ***- Q9AXG1_GOSHI); contains Interpro domain(s) IPR003959 ATPase, AAA-type, core	GO:0005524
Solyc01g007980.2.1	1.34321	0.0404488		RLK, Receptor like protein, putative resistance protein with an antifungal domain	GO:0006468
Solyc05g005480.2.1	1.33735	0.000228831		Oxidoreductase zinc-binding dehydrogenase (AHRD V1 **** C2RQQ3_BACCE); contains Interpro domain(s) IPR002085 Alcohol dehydrogenase superfamily, zinc-containing	GO:0008152,GO:0016491,GO:0055114
Solyc05g005180.2.1	1.3338	0.0886289		Naphthoate synthase (AHRD V1 ***- A8I2W2_CHLRE); contains Interpro domain(s) IPR010198 Naphthoate synthase	GO:0008152,GO:0009234
Solyc08g078090.1.1	1.33048	0.0812081		Lipase (Fragment) (AHRD V1 ***- Q9ZTW1_DIACA); contains Interpro domain(s) IPR002921 Lipase, class 3	GO:0006629
Solyc04g076340.2.1	1.32783	0.00171313		Unknown Protein (AHRD V1)
Solyc07g063610.2.1	1.31937	0.0167447		Dynein light chain 2 cytoplasmic (AHRD V1 ***- C3KIM6_ANOFI); contains Interpro domain(s) IPR001372 Dynein light chain, type 1 and 2	GO:0005875
Solyc02g069460.2.1	1.31933	0.000421415		Photosystem I reaction center subunit III (AHRD V1 ***- Q9XQB4_PHAAU); contains Interpro domain(s) IPR003666 Photosystem I reaction centre protein PsaF, subunit III	GO:0009538
Solyc01g099660.2.1	1.31431	0.000464491		Heat shock protein (AHRD V1 ***- Q84KP8_CYAME); contains Interpro domain(s) IPR013126 Heat shock protein 70	GO:0005524
Solyc04g078460.2.1	1.29905	0.000360906	COSII_At3g16150 [Source:Uniprot/SPTREMBL;Acc:C0KFM2]	N(4)-(Beta-N-acetylglucosaminyl)-L-asparaginase (AHRD V1 **** ASPG_ELIMR); contains Interpro domain(s) IPR000246 Peptidase T2, asparaginase 2	GO:0016787
Solyc06g053140.2.1	1.29749	0.00933135		Senescence-associated protein DIN1 (AHRD V1 *--- B6U016_MAIZE); contains Interpro domain(s) IPR001763 Rhodanese-like
Solyc11g008250.1.1	1.29411	0.0155269		Single-stranded nucleic acid binding R3H domain protein (AHRD V1 **-- B4B323_9CHRO); contains Interpro domain(s) IPR003959 ATPase, AAA-type, core	GO:0005524,GO:0017111
Solyc05g009080.2.1	1.29189	0.0550675		Cyclase/dehydrase-like protein (AHRD V1 *-*- A0ZDS6_NODSP); contains Interpro domain(s) IPR005031 Streptomyces cyclase/dehydrase
Solyc05g050710.2.1	1.29178	0.0296245		Lecithin cholesterol acyltransferase (Fragment) (AHRD V1 *-*- Q8HZA0_9PRIM); contains Interpro domain(s) IPR003386 Lecithin:cholesterol acyltransferase	GO:0006629
Solyc05g055850.2.1	1.28936	0.0106065		Homology to unknown gene (Fragment) (AHRD V1 *-*- Q011I1_OSTTA)
Solyc06g066290.2.1	1.28481	0.0190957		At1g31940/F5M6.6 (AHRD V1 ***- Q8VYV3_ARATH)
Solyc06g048640.1.1	1.27443	0.0386646		Unknown Protein (AHRD V1)
Solyc05g050500.1.1	1.27144	0.0595899		ATP synthase F1 delta subunit (AHRD V1 ***- B4B4T7_9CHRO); contains Interpro domain(s) IPR000711 ATPase, F1 complex, OSCP/delta subunit	GO:0045261
Solyc02g081550.2.1	1.26811	0.00141912	FtsH protease [Source:Uniprot/SPTREMBL;Acc:Q4W5U8]	ATP-dependent Zn protease cell division protein FtsH homolog (AHRD V1 **** B2XTF7_HETA2); contains Interpro domain(s) IPR001315 Caspase Recruitment IPR003960 ATPase, AAA-type, conserved site IPR005936 Peptidase M41, FtsH IPR006025 Peptidase M, neutral zinc metallopeptidases, zinc-binding site	GO:0005524,GO:0005622,GO:0006508,GO:0016020,GO:0016021,GO:0017111
Solyc05g013530.2.1	1.26675	0.00226744		Octicosapeptide/Phox/Bem1p domain-containing protein (AHRD V1 *--- D7LRK8_ARALY); contains Interpro domain(s) IPR000270 Octicosapeptide/Phox/Bem1p
Solyc02g087400.1.1	1.25864	0.0319696		Ankyrin repeat domain containing protein (AHRD V1 *--- B2WQ30_PYRTR); contains Interpro domain(s) IPR002110 Ankyrin	GO:0005634
Solyc11g010380.1.1	1.25577	0.00908622		Mate efflux family protein (AHRD V1 **-- D7MN36_ARALY); contains Interpro domain(s) IPR002528 Multi antimicrobial extrusion protein MatE	GO:0016020
Solyc02g093600.2.1	1.25564	0.000558032		class I heat shock protein (AHRD V1 ***- Q69BI7_CARPA); contains Interpro domain(s) IPR008978 HSP20-like chaperone
Solyc09g008970.1.1	1.25529	0.000211926		Unknown Protein (AHRD V1)
Solyc05g051850.2.1	1.25117	0.000347262	Putative myo-inositol-1-phosphatase [Source:Uniprot/SPTREMBL;Acc:Q9FT40]	Inositol-3-phosphate synthase (AHRD V1 ***- C4PW06_ARATH); contains Interpro domain(s) IPR002587 Myo-inositol-1-phosphate synthase	GO:0008152,GO:0008654
Solyc01g097340.2.1	1.24551	0.00319141	GDP-mannose 3',5'-epimerase [Source:Uniprot/SPTREMBL;Acc:C6K2K9]	NAD-dependent epimerase/dehydratase family protein-like protein (AHRD V1 ***- Q2XPW6_SOLTU); contains Interpro domain(s) IPR016040 NAD(P)-binding domain	GO:0008152,GO:0044237
Solyc01g010640.2.1	1.24455	0.00297785		Uncharacterized membrane protein (AHRD V1 **-- Q46JN3_PROMT); contains Interpro domain(s) IPR001395 Aldo/keto reductase	GO:0055114
Solyc09g063140.2.1	1.24193	0.0675198		Os06g0235500 protein (Fragment) (AHRD V1 *-*- Q0DDB7_ORYSJ)
Solyc02g065400.2.1	1.24124	0.000554242	Oxygen-evolving enhancer protein 1, chloroplastic [Source:Uniprot/SWISSPROT;Acc:P23322]	Oxygen-evolving enhancer protein 1 of photosystem II (AHRD V1 ***- A8J0E4_CHLRE); contains Interpro domain(s) IPR002628 Photosystem II manganese-stabilizing protein PsbO	GO:0019898
Solyc03g120640.2.1	1.23524	0.000759504		Photosystem I reaction center subunit VI-1, chloroplastic (AHRD V1 ***- PSAH1_ARATH); contains Interpro domain(s) IPR004928 Photosystem I reaction centre subunit VI	GO:0009538
Solyc09g061840.2.1	1.23311	0.025308		3-ketoacyl CoA thiolase 1 (AHRD V1 **** C8YNG6_PETHY); contains Interpro domain(s) IPR002155 Thiolase	GO:0008152
Solyc03g113430.2.1	1.23232	0.00967799		Peptide transporter (AHRD V1 **-* A6YJX4_9MAGN); contains Interpro domain(s) IPR000109 TGF-beta receptor, type I/II extracellular region	GO:0016020
Solyc08g006350.2.1	1.22825	0.0131514		UDP-glucose glucosyltransferase (AHRD V1 **** B6EWX8_LYCBA); contains Interpro domain(s) IPR002213 UDP-glucuronosyl/UDP-glucosyltransferase	GO:0008152
Solyc01g109320.2.1	1.21856	0.0789471		Multidrug resistance protein mdtK (AHRD V1 ***- MDTK_ERWAM); contains Interpro domain(s) IPR002528 Multi antimicrobial extrusion protein MatE	GO:0016020
Solyc10g005030.2.1	1.21482	0.0245634		Pseudo-response regulator 9 (AHRD V1 ***- D0PPG9_CASSA); contains Interpro domain(s) IPR001789 Signal transduction response regulator, receiver region	GO:0006355
Solyc06g068230.2.1	1.21454	0.00470318		Protein TIF31 homolog (AHRD V1 *--- TIF31_NEUCR); contains Interpro domain(s) IPR011990 Tetratricopeptide-like helical	GO:0005488
Solyc01g108880.2.1	1.20422	0.00298728		1-aminocyclopropane-1-carboxylate oxidase (AHRD V1 **-* ACCO_MUSAC); contains Interpro domain(s) IPR005123 Oxoglutarate and iron-dependent oxygenase	GO:0016491,GO:0055114
Solyc10g085140.1.1	1.20349	0.094258		Undecaprenyl pyrophosphate synthase (AHRD V1 ***- Q5QXS4_IDILO); contains Interpro domain(s) IPR001441 Di-trans-poly-cis-decaprenylcistransferase-like	GO:0016765
Solyc02g062130.2.1	1.20196	0.00960548		Ferredoxin--NADP reductase (AHRD V1 ***- D7MN04_ARALY); contains Interpro domain(s) IPR012146 Ferredoxin--NADP reductase	GO:0042651,GO:0055114
Solyc05g017950.2.1	1.20028	0.00182972	Putative anion:sodium symporter [Source:Uniprot/SPTREMBL;Acc:Q672Q4]	Bile acid sodium symporter (AHRD V1 **** B2A035_OPITP); contains Interpro domain(s) IPR004710 Bile acid transporter	GO:0016020,GO:0016021
Solyc02g089630.2.1	1.19988	0.00122746		Proline dehydrogenase (AHRD V1 **** A1E289_ACTDE); contains Interpro domain(s) IPR015659 Proline oxidase	GO:0055114
Solyc01g010290.2.1	1.1962	0.0446934		Ureide permease 2 (AHRD V1 ***- B6U6B9_MAIZE); contains Interpro domain(s) IPR009834 Fatty acid elongase 3-ketoacyl-CoA synthase 1
Solyc01g095430.2.1	1.19102	0.0024342		Threonine endopeptidase (AHRD V1 **-- B6TCN7_MAIZE)
Solyc03g013240.2.1	1.1862	0.0424301		Homology to unknown gene (AHRD V1 ***- Q01H71_OSTTA)
Solyc06g051940.2.1	1.18471	0.00972759		Protein phosphatase 2C (AHRD V1 **** A1IGC7_TOBAC); contains Interpro domain(s) IPR015655 Protein phosphatase 2C	GO:0003824,GO:0008287
Solyc08g082440.2.1	1.18414	0.00977105		UDP-glucose 4-epimerase (AHRD V1 **** Q6XZA0_SOLTU); contains Interpro domain(s) IPR005886 UDP-glucose 4-epimerase	GO:0005975,GO:0006012,GO:0008152,GO:0044237
Solyc08g082120.2.1	1.18166	0.00734635		Methanol inducible protein (AHRD V1 ***- D1MAX5_NICBE)
Solyc11g066660.1.1	1.17551	0.0633518		Magnesium transporter MRS2-1 (AHRD V1 ***- MRS21_ARATH); contains Interpro domain(s) IPR002523 Mg2+ transporter protein, CorA-like	GO:0016020
Solyc02g084440.2.1	1.17277	0.00118556		Fructose-bisphosphate aldolase (AHRD V1 ***- Q9SXX4_NICPA); contains Interpro domain(s) IPR000741 Fructose-bisphosphate aldolase, class-I	GO:0006096,GO:0008152
Solyc09g015000.2.1	1.17277	0.000748684		class I heat shock protein (AHRD V1 ***- Q69BI7_CARPA); contains Interpro domain(s) IPR002068 Heat shock protein Hsp20
Solyc05g018130.2.1	1.17168	0.00877766		Oxidoreductase 2OG-Fe(II) oxygenase family (AHRD V1 **-- Q4KIS1_PSEF5); contains Interpro domain(s) IPR005123 Oxoglutarate and iron-dependent oxygenase	GO:0016491,GO:0055114
Solyc05g012600.2.1	1.16708	0.0128317		Unknown Protein (AHRD V1)
Solyc01g103920.2.1	1.1669	0.00136247		Ferredoxin I (AHRD V1 ***- Q93XJ9_SOLTU); contains Interpro domain(s) IPR010241 Ferredoxin [2Fe-2S], plant	GO:0009055,GO:0022900,GO:0051536
Solyc01g067570.2.1	1.16514	0.0232865		Unknown Protein (AHRD V1)
Solyc02g079950.2.1	1.16506	0.0014198	Photosystem II oxygen-evolving complex protein 3 [Source:Uniprot/SPTREMBL;Acc:Q672Q6]	Oxygen-evolving enhancer protein 3 (AHRD V1 ***- Q7Y1T5_PEA); contains Interpro domain(s) IPR008797 Photosystem II oxygen evolving complex protein PsbQ	GO:0019898
Solyc04g078900.2.1	1.16255	0.0672373	ABA 8'-hydroxylase [Source:Uniprot/SPTREMBL;Acc:A9QNE7]	Cytochrome P450	GO:0020037,GO:0055114
Solyc01g095030.2.1	1.15888	0.00411661		MYB transcription factor (Fragment) (AHRD V1 **-* A1DR87_CATRO); contains Interpro domain(s) IPR006447 Myb-like DNA-binding region, SHAQKYF class	GO:0003677
Solyc12g011310.1.1	1.15818	0.00131665		Glutathione S-transferase (AHRD V1 ***- Q0PN10_9FABA); contains Interpro domain(s) IPR004046 Glutathione S-transferase, C-terminal
Solyc01g105120.2.1	1.14926	0.00211572		Os01g0498200 protein (Fragment) (AHRD V1 *-*- Q0JMJ0_ORYSJ)
Solyc11g073120.1.1	1.14883	0.0231462		MYB transcription factor (AHRD V1 *-*- Q56UT4_ORYSJ); contains Interpro domain(s) IPR015495 Myb transcription factor	GO:0003677,GO:0045449
Solyc03g118410.2.1	1.14587	0.0394184	Acyl carrier protein [Source:Uniprot/SPTREMBL;Acc:Q672Q9]	Acyl carrier protein (AHRD V1 ***- Q672Q9_SOLLC); contains Interpro domain(s) IPR003231 Acyl carrier protein (ACP)	GO:0000036,GO:0006633,GO:0031177,GO:0048037
Solyc12g088830.1.1	1.14493	0.0450831		Myosin heavy chain-like (AHRD V1 **-- Q8LHQ6_ORYSJ); contains Interpro domain(s) IPR008545 Protein of unknown function DUF827, plant
Solyc09g083150.2.1	1.14467	0.085202		NAD(P)H-quinone oxidoreductase subunit N (AHRD V1 *-*- D4ZT43_SPIPL)
Solyc01g106790.2.1	1.14397	0.0982353		Tubulin alpha-6 chain (AHRD V1 **-- B6SR73_MAIZE)
Solyc09g008550.2.1	1.13988	0.0627848		NCS1 family transporter cytosine/purines/uracil/thiamine/allantoin (AHRD V1 *--- A4RZF3_OSTLU); contains Interpro domain(s) IPR001248 Permease, cytosine/purines, uracil, thiamine, allantoin	GO:0016020
Solyc09g065160.2.1	1.13909	0.0691764		Dynamin family protein (AHRD V1 *--- D0MDN4_RHOM4); contains Interpro domain(s) IPR001401 Dynamin, GTPase region	GO:0005525,GO:0009228
Solyc08g078700.2.1	1.13891	0.00117282	Mitochondrial small heat shock protein [Source:Uniprot/SPTREMBL;Acc:O80432]	Heat shock protein 22 (AHRD V1 ***- Q27JQ0_METAN); contains Interpro domain(s) IPR002068 Heat shock protein Hsp20
Solyc06g062690.2.1	1.13671	0.0130615		Nucleosome assembly protein 1-like protein 4 (AHRD V1 ***- Q70Z16_TOBAC); contains Interpro domain(s) IPR002164 Nucleosome assembly protein (NAP)	GO:0005634
Solyc11g066390.1.1	1.13341	0.00832379	Superoxide dismutase [Cu-Zn], chloroplastic [Source:Uniprot/SWISSPROT;Acc:P14831]	Superoxide dismutase (AHRD V1 ***- Q7XAV2_SOLLC); contains Interpro domain(s) IPR018152 Superoxide dismutase, copper/zinc, binding site	GO:0055114
Solyc03g115920.2.1	1.1277	0.011408		Zinc finger protein-like protein (AHRD V1 **-- Q1PEQ5_ARATH); contains Interpro domain(s) IPR002867 Zinc finger, C6HC-type	GO:0008270
Solyc02g071770.2.1	1.12587	0.0254699		DUF1264 domain protein (AHRD V1 **-- A1CBM4_ASPCL); contains Interpro domain(s) IPR010686 Protein of unknown function DUF1264
Solyc12g006450.1.1	1.12515	0.0106563	Gamma aminobutyrate transaminase 3, chloroplastic [Source:Uniprot/SWISSPROT;Acc:Q84P52]	Aminotransferase-like protein (AHRD V1 ***- Q9LIE2_ARATH); contains Interpro domain(s) IPR005814 Aminotransferase class-III	GO:0030170
Solyc04g015750.2.1	1.11474	0.0044895		Magnesium chelatase H subunit (AHRD V1 ***- D5KXY0_VITVI); contains Interpro domain(s) IPR011771 Magnesium-chelatase, subunit H	GO:0009058,GO:0015995
Solyc05g055010.2.1	1.10343	0.00544026		RNA-binding protein (AHRD V1 **-- D3TPM8_GLOMM); contains Interpro domain(s) IPR015464 RNA recognition motif-related	GO:0000166,GO:0003676
Solyc06g073180.2.1	1.10288	0.00833099	CONSTANS interacting protein 1 [Source:Uniprot/SPTREMBL;Acc:Q2VY19]	Zinc finger protein CONSTANS-LIKE 1 (AHRD V1 *--- COL1_ARATH); contains Interpro domain(s) IPR000315 Zinc finger, B-box	GO:0005622
Solyc06g083680.2.1	1.10005	0.0121881		Photosystem I reaction center subunit IV A (AHRD V1 ***- B6TH55_MAIZE); contains Interpro domain(s) IPR008990 Electron transport accessory protein	GO:0009536,GO:0009538
Solyc10g051110.1.1	1.09926	0.0944857		NAD dependent epimerase/dehydratase family protein (AHRD V1 *--- B0CAN3_ACAM1); contains Interpro domain(s) IPR016040 NAD(P)-binding domain	GO:0008152
Solyc00g060810.2.1	1.09709	0.00382869		Major latex-like protein (AHRD V1 **-- B5THI3_PANGI); contains Interpro domain(s) IPR000916 Bet v I allergen	GO:0009607
Solyc03g118240.2.1	1.09322	0.0245263		Magnesium-protoporphyrin ix methyltransferase (AHRD V1 **** D7MGJ7_ARALY); contains Interpro domain(s) IPR010251 Magnesium protoporphyrin O-methyltransferase	GO:0015995
Solyc09g015010.2.1	1.09307	0.0486652		Unknown Protein (AHRD V1)
Solyc05g052600.2.1	1.08985	0.00621609	Chloroplast sedoheptulose-1,7-bisphosphatase [Source:Uniprot/SPTREMBL;Acc:C5IU71]	Fructose-1 6-bisphosphatase class 1 (AHRD V1 **** B9M1N3_GEOSF); contains Interpro domain(s) IPR000146 Fructose-1,6-bisphosphatase IPR000719 Protein kinase, core	GO:0005975
Solyc05g051220.2.1	1.0859	0.0621501		Potassium channel (AHRD V1 **** D0EM91_9ROSI); contains Interpro domain(s) IPR002110 Ankyrin	GO:0016020
Solyc09g082690.2.1	1.08574	0.00756657	Early light inducible protein [Source:Uniprot/SPTREMBL;Acc:Q6QDC5]	Early light-induced protein 7 (AHRD V1 ***- B2BJD6_RHOCT)
Solyc09g065610.1.1	1.08347	0.00673677		Transmembrane BAX inhibitor motif-containing protein 4 (AHRD V1 ***- B6TZF1_MAIZE); contains Interpro domain(s) IPR006214 Uncharacterised protein family UPF0005
Solyc09g063010.2.1	1.07934	0.0317013		BHLH transcription factor (AHRD V1 *-** B6TXR4_MAIZE); contains Interpro domain(s) IPR011598 Helix-loop-helix DNA-binding	GO:0005634,GO:0045449
Solyc09g091600.2.1	1.0772	0.0853626		Male sterility MS5 family protein (AHRD V1 **-- D7KE75_ARALY); contains Interpro domain(s) IPR011990 Tetratricopeptide-like helical	GO:0005488
Solyc02g070670.2.1	1.07528	0.0215104		Urease accessory protein UREG (AHRD V1 ***- Q9SYT8_ARATH); contains Interpro domain(s) IPR004400 Urease accessory protein UreG	GO:0005737,GO:0016151
Solyc11g069330.1.1	1.07333	0.0202478		Arabidopsis thaliana genomic DNA chromosome 5 P1 clone MOK16 (AHRD V1 **-- Q9LYW6_ARATH)
Solyc00g053440.2.1	1.07177	0.00970982		Transmembrane BAX inhibitor motif-containing protein 4 (AHRD V1 **-- B6T5N6_MAIZE); contains Interpro domain(s) IPR006214 Uncharacterised protein family UPF0005
Solyc05g013810.2.1	1.06769	0.085202		Glycosyl hydrolase family 5 protein/cellulase (AHRD V1 **-- A8NVS8_COPC7); contains Interpro domain(s) IPR001547 Glycoside hydrolase, family 5	GO:0005975
Solyc06g036290.2.1	1.06699	0.00248474		Heat shock protein 90 (Fragment) (AHRD V1 **-- Q00NU9_WHEAT); contains Interpro domain(s) IPR003594 ATP-binding region, ATPase-like IPR001404 Heat shock protein Hsp90	GO:0005524,GO:0006950
Solyc05g054620.2.1	1.06628	0.0147823		Amino acid binding protein (AHRD V1 **-- B6TDN9_MAIZE); contains Interpro domain(s) IPR002912 Amino acid-binding ACT	GO:0008152
Solyc03g096980.1.1	1.06471	0.0221059		Cytochrome P450	GO:0020037,GO:0055114
Solyc01g106820.2.1	1.06412	0.00660275		Peptidase M50 family (AHRD V1 ***- B6UET0_MAIZE)
Solyc02g071090.2.1	1.05848	0.00912882		Purine permease family protein (AHRD V1 **-* D7MCV2_ARALY); contains Interpro domain(s) IPR004853 Protein of unknown function DUF250
Solyc10g051020.1.1	1.05607	0.0561805		Cytochrome P450	GO:0020037,GO:0055114
Solyc09g005120.2.1	1.05274	0.00825827		Chaperone protein DnaJ (AHRD V1 *-*- C7DHA9_9EURY); contains Interpro domain(s) IPR003095 Heat shock protein DnaJ	GO:0006457,GO:0031072
Solyc12g088370.1.1	1.04122	0.0536573		Interferon-related developmental regulator family protein (AHRD V1 ***- B4FQN7_MAIZE); contains Interpro domain(s) IPR007701 Interferon-related developmental regulator, N-terminal	GO:0005488
Solyc05g010180.2.1	1.04013	0.0634581		Carotenoid isomerase-like	GO:0016491
Solyc04g054190.2.1	1.03801	0.0202814		ABC-1 domain protein (AHRD V1 **-- D7E596_NOSA0); contains Interpro domain(s) IPR004147 ABC-1
Solyc03g007890.2.1	1.03769	0.00388751	Heat shock protein 90 [Source:Uniprot/SPTREMBL;Acc:Q9XEX7]	Heat shock protein 90 (Fragment) (AHRD V1 **-- Q2L3T8_WHEAT); contains Interpro domain(s) IPR003594 ATP-binding region, ATPase-like IPR001404 Heat shock protein Hsp90	GO:0005524,GO:0006950
Solyc05g013510.2.1	1.03552	0.0116501		Phosphate transporter 2-1 (AHRD V1 ***- Q7YME0_WHEAT); contains Interpro domain(s) IPR001204 Phosphate transporter	GO:0016020
Solyc03g112570.2.1	1.03009	0.0357892		Unknown Protein (AHRD V1)
Solyc08g028690.2.1	1.02967	0.0457582		Tasselseed2-like short-chain dehydrogenase/reductase (Fragment) (AHRD V1 ***- Q2EFE2_9POAL); contains Interpro domain(s) IPR002347 Glucose/ribitol dehydrogenase	GO:0008152,GO:0055114
Solyc09g015020.1.1	1.02944	0.00607536		class I heat shock protein 3 (AHRD V1 ***- B6TDB5_MAIZE); contains Interpro domain(s) IPR002068 Heat shock protein Hsp20
Solyc06g065040.2.1	1.02937	0.0566677		BHLH transcription factor (AHRD V1 *-** B6TXR4_MAIZE); contains Interpro domain(s) IPR011598 Helix-loop-helix DNA-binding	GO:0005634,GO:0045449
Solyc08g075540.2.1	1.0278	0.0124863	Alternative oxidase [Source:Uniprot/SPTREMBL;Acc:Q5F0I2]	Alternative oxidase (AHRD V1 **** Q84V47_SOLLC); contains Interpro domain(s) IPR002680 Alternative oxidase	GO:0005740
Solyc08g080090.2.1	1.02647	0.00889003	Green flesh protein; Senescence-inducible chloroplast stay-green protein 1 [Source:Uniprot/SPTREMBL;Acc:Q4JFW8]	Senescence-inducible chloroplast stay-green protein 2 (AHRD V1 **-- Q5EMP6_SOYBN)
Solyc02g087890.2.1	1.02645	0.0284185		Unknown Protein (AHRD V1)
Solyc06g008130.2.1	1.02081	0.0100423		SET domain protein SUVR2 (AHRD V1 ***- D7MN45_ARALY); contains Interpro domain(s) IPR018848 WIYLD domain
Solyc08g062450.1.1	1.01629	0.00588766	Class II small heat shock protein Le-HSP17.6 [Source:Uniprot/SPTREMBL;Acc:Q96489]	class II heat shock protein (AHRD V1 ***- B6T339_MAIZE); contains Interpro domain(s) IPR002068 Heat shock protein Hsp20
Solyc10g005050.2.1	1.013	0.0284873		Thylakoid membrane phosphoprotein 14 kDa, chloroplastic (AHRD V1 **-- TMP14_ARATH)
Solyc05g010250.1.1	1.01162	0.0352632		Acetyltransferase-like protein (AHRD V1 ***- Q31BX2_PROM9); contains Interpro domain(s) IPR000182 GCN5-related N-acetyltransferase	GO:0008152
Solyc11g042640.1.1	1.0102	0.062685		Rieske (2Fe-2S) domain protein (AHRD V1 *-*- C7QP67_CYAP0); contains Interpro domain(s) IPR017941 Rieske [2Fe-2S] iron-sulphur domain	GO:0055114
Solyc11g010630.2.1	1.0079	0.0660338	Putative uncharacterized protein [Source:Uniprot/SPTREMBL;Acc:Q949K1]	Unknown Protein (AHRD V1)
Solyc07g048090.1.1	1.00775	0.0349329	Cell adhesion protein [Source:Uniprot/SPTREMBL;Acc:Q1W7H2]	Fasciclin-like arabinogalactan protein 2 (AHRD V1 ***- A9XTK7_GOSHI); contains Interpro domain(s) IPR000782 FAS1 domain
Solyc03g114450.2.1	1.0075	0.021821		Extracellular calcium sensing receptor (AHRD V1 ***- C7BCU7_LIQFO); contains Interpro domain(s) IPR001763 Rhodanese-like
Solyc06g061070.2.1	1.00237	0.0244334		Glycine cleavage system H protein 1 (AHRD V1 **** B6UHJ7_MAIZE); contains Interpro domain(s) IPR017453 Glycine cleavage H-protein, subgroup	GO:0005960,GO:0019464
Solyc01g091130.2.1	1.00045	0.0436311		Nitroreductase (AHRD V1 ***- Q2WAQ2_MAGSA); contains Interpro domain(s) IPR000415 Nitroreductase-like	GO:0016491
Solyc03g059260.2.1	0.99942	0.0205302		Carboxyl-terminal-processing protease (AHRD V1 ***- B6T6L2_MAIZE); contains Interpro domain(s) IPR004447 Peptidase S41A, C-terminal protease	GO:0005515,GO:0006508
Solyc02g090100.1.1	0.997244	0.0842687		Unknown Protein (AHRD V1)
Solyc03g078150.2.1	0.997068	0.0550896		Amino acid transporter family protein (AHRD V1 **** D7LGK0_ARALY); contains Interpro domain(s) IPR013057 Amino acid transporter, transmembrane
Solyc09g090960.2.1	0.99325	0.0722356		RNA-binding protein (AHRD V1 **-* Q8SMH8_PERAE); contains Interpro domain(s) IPR000504 RNA recognition motif, RNP-1	GO:0000166,GO:0003676
Solyc08g082280.2.1	0.99226	0.0620714		Long-chain-fatty-acid-CoA ligase (AHRD V1 **** B2WS80_ARAHA); contains Interpro domain(s) IPR000873 AMP-dependent synthetase and ligase	GO:0008152
Solyc02g083810.2.1	0.982708	0.0224088		Ferredoxin--NADP reductase (AHRD V1 ***- D7MN04_ARALY); contains Interpro domain(s) IPR012146 Ferredoxin--NADP reductase	GO:0042651,GO:0055114
Solyc10g079690.1.1	0.98122	0.051928		Unknown Protein (AHRD V1)
Solyc03g098740.1.1	0.976771	0.0508231		Kunitz trypsin inhibitor (AHRD V1 **** B8Y888_TOBAC); contains Interpro domain(s) IPR011065 Kunitz inhibitor ST1-like	GO:0004866
Solyc02g094400.2.1	0.976298	0.0345719		Glycerophosphodiester phosphodiesterase gde1 (AHRD V1 ***- B6JW52_SCHJY); contains Interpro domain(s) IPR004129 Glycerophosphoryl diester phosphodiesterase	GO:0006071,GO:0006629
Solyc04g010190.1.1	0.972854	0.0565639		Immunophilin-like (AHRD V1 ***- Q67VQ6_ORYSJ)
Solyc08g077980.2.1	0.968951	0.0141648	Bax inhibitor [Source:Uniprot/SPTREMBL;Acc:Q6U1L7]	Bax inhibitor (AHRD V1 ***- Q6U1L7_SOLLC); contains Interpro domain(s) IPR006214 Uncharacterised protein family UPF0005
Solyc02g089620.2.1	0.968688	0.0419193	Proline dehydrogenase [Source:Uniprot/SPTREMBL;Acc:Q5EF75]	Proline dehydrogenase (AHRD V1 **** A1E289_ACTDE); contains Interpro domain(s) IPR015659 Proline oxidase	GO:0055114
Solyc11g020040.1.1	0.961111	0.0139451	Heat shock protein 70 [Source:Uniprot/SPTREMBL;Acc:A8W7B5]	Chaperone DnaK (AHRD V1 ***- Q1SKX2_MEDTR); contains Interpro domain(s) IPR012725 Chaperone DnaK	GO:0005524,GO:0006457
Solyc04g079060.2.1	0.95463	0.0589573		Serine carboxypeptidase 1 (AHRD V1 ***- B6TC80_MAIZE); contains Interpro domain(s) IPR001563 Peptidase S10, serine carboxypeptidase	GO:0006508
Solyc09g008200.2.1	0.951941	0.0177163		Heavy metal-associated domain containing protein expressed (AHRD V1 *-*- Q10RN8_ORYSJ); contains Interpro domain(s) IPR006121 Heavy metal transport/detoxification protein	GO:0030001
Solyc10g017970.1.1	0.951925	0.0466534		Chitinase (AHRD V1 ***- Q9SQL3_POAPR); contains Interpro domain(s) IPR001002 Chitin-binding, type 1	GO:0008061,GO:0016998
Solyc02g083250.2.1	0.951001	0.0466534		Cellular retinaldehyde-binding/triple function C-terminal (AHRD V1 **-- B6SN40_MAIZE); contains Interpro domain(s) IPR001251 Cellular retinaldehyde-binding/triple function, C-terminal
Solyc10g055630.1.1	0.944195	0.0486652	Putative PIP-type aquaporin [Source:Uniprot/SPTREMBL;Acc:E3W6T8]	Aquaporin (AHRD V1 ***- Q8W506_TOBAC); contains Interpro domain(s) IPR012269 Aquaporin	GO:0016020,GO:0016021
Solyc11g066100.1.1	0.941468	0.0160612		heat shock protein (AHRD V1 ***- B2D2G5_CAPSN); contains Interpro domain(s) IPR013126 Heat shock protein 70	GO:0005524
Solyc12g042830.1.1	0.937954	0.0196781		class I heat shock protein (AHRD V1 -**- Q69BI7_CARPA); contains Interpro domain(s) IPR008978 HSP20-like chaperone
Solyc08g061480.2.1	0.930132	0.066641		Chalcone isomerase (AHRD V1 *-*- B6TFR7_MAIZE); contains Interpro domain(s) IPR003466 Chalcone isomerase, subgroup	GO:0042398
Solyc08g078460.2.1	0.923464	0.0566677		Inositol 2-dehydrogenase like protein (AHRD V1 **-- O23580_ARATH); contains Interpro domain(s) IPR016040 NAD(P)-binding domain	GO:0008152,GO:0016491,GO:0055114
Solyc07g054670.2.1	0.919135	0.0946681		NADH dehydrogenase like protein (AHRD V1 **** O65414_ARATH); contains Interpro domain(s) IPR013027 FAD-dependent pyridine nucleotide-disulphide oxidoreductase
Solyc04g009960.2.1	0.917695	0.069209		L-allo-threonine aldolase (AHRD V1 **** D7RJ69_CARPA); contains Interpro domain(s) IPR001597 Aromatic amino acid beta-eliminating lyase/threonine aldolase	GO:0006520,GO:0030170
Solyc02g077670.2.1	0.915806	0.021123		Chaperone protein dnaJ 2 (AHRD V1 ***- DNAJ2_ARATH); contains Interpro domain(s) IPR003095 Heat shock protein DnaJ	GO:0006457,GO:0031072
Solyc03g032040.2.1	0.915092	0.085202		MFS family major facilitator transporter D-xylose cation symporter (AHRD V1 *-** D4E1S5_SEROD); contains Interpro domain(s) IPR016196 Major facilitator superfamily, general substrate transporter	GO:0016020,GO:0016021
Solyc11g008530.1.1	0.90207	0.0814134		Ribonuclease 3-like protein 3 (AHRD V1 *-*- RTL3_ORYSJ); contains Interpro domain(s) IPR000999 Ribonuclease III	GO:0005524,GO:0005622,GO:0006396,GO:0006508
Solyc01g079880.2.1	0.890741	0.0358241		Asparagine synthetase (AHRD V1 *--- Q9ZST6_ARATH)
Solyc06g051930.2.1	0.888833	0.088442		Pyruvate kinase family protein (AHRD V1 ***- D7LSF1_ARALY); contains Interpro domain(s) IPR001697 Pyruvate kinase	GO:0003824,GO:0006096
Solyc09g075950.1.1	0.881086	0.0281092		Heat shock protein 1 (AHRD V1 ***- B6SXY0_MAIZE); contains Interpro domain(s) IPR013126 Heat shock protein 70	GO:0005524
Solyc05g007240.1.1	0.873063	0.0743747		TO109-12 (Fragment) (AHRD V1 *-*- Q3LVG1_TAROF)
Solyc03g115230.2.1	0.85954	0.032496		ClpB chaperone (AHRD V1 ***- D6QXI5_TRYCR); contains Interpro domain(s) IPR013093 ATPase associated with various cellular activities, AAA-2	GO:0005524,GO:0017111,GO:0019538
Solyc06g066000.1.1	0.85324	0.0869737		ATP synthase subunit b&apos (AHRD V1 ***- D8G4T7_9CYAN); contains Interpro domain(s) IPR002146 ATPase, F0 complex, subunit B/B', bacterial and chloroplast	GO:0045263
Solyc06g066620.2.1	0.853039	0.0944857		Threonine endopeptidase (AHRD V1 *--- B6SNJ7_MAIZE)
Solyc05g014280.2.1	0.844573	0.0523609	Small heat shock protein [Source:Uniprot/SPTREMBL;Acc:Q8L470]	Heat shock protein (AHRD V1 ***- A9QVH3_9FABA); contains Interpro domain(s) IPR002068 Heat shock protein Hsp20
Solyc09g065910.1.1	0.842002	0.0799899		Photosystem II reaction center W protein (AHRD V1 ***- B6TMB3_MAIZE); contains Interpro domain(s) IPR009806 Photosystem II protein PsbW, class 2	GO:0009523
Solyc06g069170.2.1	0.839129	0.0774025		Unknown Protein (AHRD V1)
Solyc04g011440.2.1	0.826391	0.050431	Heat shock protein 70 isoform 3 [Source:Uniprot/SPTREMBL;Acc:H1ZXA9]	heat shock protein (AHRD V1 ***- B2D2G5_CAPSN); contains Interpro domain(s) IPR013126 Heat shock protein 70	GO:0005524
Solyc11g071830.1.1	0.823384	0.0530649		Chaperone protein dnaj (AHRD V1 ***- Q17AX7_AEDAE); contains Interpro domain(s) IPR003095 Heat shock protein DnaJ	GO:0006457,GO:0031072
Solyc02g036350.2.1	0.794745	0.0940516	1-aminocyclopropane-1-carboxylate oxidase [Source:Uniprot/SPTREMBL;Acc:A4ZYQ6]	1-aminocyclopropane-1-carboxylate oxidase (AHRD V1 ***- A4ZYQ6_SOLLC); contains Interpro domain(s) IPR005123 Oxoglutarate and iron-dependent oxygenase	GO:0016491
Solyc06g072430.1.1	0.765345	0.088442		Bcl-2-associated athanogene-like protein (AHRD V1 *-*- D1MIX4_VITVI); contains Interpro domain(s) IPR003103 Apoptosis regulator Bcl-2 protein, BAG	GO:0006915
Solyc09g066150.1.1	-0.807814	0.0838079		Cytochrome P450	GO:0020037,GO:0055114
Solyc04g077020.2.1	-0.823446	0.0977348		Tubulin alpha-3 chain (AHRD V1 ***- B6SPX4_MAIZE); contains Interpro domain(s) IPR002452 Alpha tubulin	GO:0005874,GO:0043234
Solyc07g062530.2.1	-0.825757	0.0890696	Phosphoenolpyruvate carboxylase 2 [Source:Uniprot/SPTREMBL;Acc:Q8VXF8]	Phosphoenolpyruvate carboxylase 2 (AHRD V1 ***- Q9SCB2_SOLLC); contains Interpro domain(s) IPR015813 Pyruvate/Phosphoenolpyruvate kinase, catalytic core IPR001449 Phosphoenolpyruvate carboxylase	GO:0003824,GO:0006099
Solyc03g113030.2.1	-0.828711	0.0819058		Aldose 1-epimerase-like protein (AHRD V1 ***- Q8LFH1_ARATH); contains Interpro domain(s) IPR015443 Aldose-1-epimerase	GO:0005975,GO:0019318
Solyc01g095150.2.1	-0.831115	0.077216	Late embryogenesis (Lea)-like protein [Source:Uniprot/SPTREMBL;Acc:Q40159]	Late embryogenesis abundant protein (Fragment) (AHRD V1 **-- B7TGE2_PINSY); contains Interpro domain(s) IPR013990 Water Stress and Hypersensitive response	GO:0009269
Solyc08g082170.2.1	-0.838501	0.0837758		Glycoside hydrolase family 28 protein/polygalacturonase family protein (AHRD V1 **-- Q1PF10_ARATH); contains Interpro domain(s) IPR012334 Pectin lyase fold	GO:0005975
Solyc02g030170.2.1	-0.841622	0.0643357	DWARF1/DIMINUTO [Source:Uniprot/SPTREMBL;Acc:Q66YT8]	FAD linked oxidase domain protein (AHRD V1 **-- D1VPW7_9ACTO); contains Interpro domain(s) IPR006094 FAD linked oxidase, N-terminal	GO:0050660
Solyc02g065260.2.1	-0.850165	0.0590659		Alpha-hydroxynitrile lyase (AHRD V1 **-- O49897_MANES); contains Interpro domain(s) IPR000073 Alpha/beta hydrolase fold-1
Solyc06g083310.2.1	-0.869662	0.0733078		Glycosyltransferase (AHRD V1 **-- B9NC17_POPTR); contains Interpro domain(s) IPR002495 Glycosyl transferase, family 8	GO:0016757
Solyc01g006280.2.1	-0.873497	0.0716763		Formate-tetrahydrofolate ligase (AHRD V1 ***- D0MR27_PHYIN); contains Interpro domain(s) IPR000559 Formate-tetrahydrofolate ligase, FTHFS	GO:0009396
Solyc08g079090.2.1	-0.875356	0.0837376		Laccase-22 (AHRD V1 **-- LAC22_ORYSJ); contains Interpro domain(s) IPR001117 Multicopper oxidase, type 1	GO:0055114
Solyc04g071480.1.1	-0.889668	0.0655087		Exocyst subunit Exo70-interacting protein Roh1 (Fragment) (AHRD V1 *-*- C1IJU1_TOBAC); contains Interpro domain(s) IPR008511 Protein of unknown function DUF793
Solyc01g099370.2.1	-0.91603	0.0450831		SRC2 homolog (Fragment) (AHRD V1 ***- B3IYJ9_9SOLA); contains Interpro domain(s) IPR018029 C2 membrane targeting protein
Solyc11g066820.1.1	-0.921128	0.0787323		Cellulose synthase-like C6 glycosyltransferase family 2 (AHRD V1 **-- A6N4C3_PHYPA); contains Interpro domain(s) IPR001173 Glycosyl transferase, family 2
Solyc12g040680.1.1	-0.933696	0.0841344	Mitogen-activated protein kinase 16 [Source:Uniprot/SPTREMBL;Acc:F8UFC5]	Mitogen-activated protein kinase 9 (AHRD V1 **** Q5XU40_BRANA); contains Interpro domain(s) IPR002290 Serine/threonine protein kinase	GO:0006468
Solyc07g053740.1.1	-0.936596	0.0643736		Ethylene-responsive transcription factor 4 (AHRD V1 *-*- B6THY5_MAIZE); contains Interpro domain(s) IPR001471 Pathogenesis-related transcriptional factor and ERF, DNA-binding	GO:0003677,GO:0006355
Solyc06g005170.2.1	-0.939589	0.0858344	Mitogen-activated protein kinase 3 [Source:Uniprot/SPTREMBL;Acc:Q84MI4]	Mitogen-activated protein kinase 3 (AHRD V1 **** Q84MI4_SOLLC); contains Interpro domain(s) IPR002290 Serine/threonine protein kinase	GO:0006468
Solyc10g075100.1.1	-0.946355	0.0269014	Non-specific lipid-transfer protein [Source:Uniprot/SPTREMBL;Acc:Q4A1N1]	Non-specific lipid-transfer protein (AHRD V1 **** Q4A1N1_SOLLC); contains Interpro domain(s) IPR000528 Plant lipid transfer protein/Par allergen	GO:0006869
Solyc09g066100.2.1	-0.94641	0.0566677	Histone H1 [Source:Uniprot/SWISSPROT;Acc:P37218]	Histone H1 (AHRD V1 *-*- Q40509_TOBAC); contains Interpro domain(s) IPR005818 Histone H1/H5	GO:0000786,GO:0005634
Solyc01g005730.2.1	-0.950596	0.0488193		LRR receptor-like serine/threonine-protein kinase, RLP	GO:0005515
Solyc12g043020.1.1	-0.952619	0.0371841		Dihydroxy-acid dehydratase (AHRD V1 **** A6C1E8_9PLAN); contains Interpro domain(s) IPR004404 Dihydroxy-acid dehydratase	GO:0008152,GO:0009082
Solyc02g070800.2.1	-0.957265	0.0649385		Ycf23 protein (AHRD V1 ***- Q7NE74_GLOVI); contains Interpro domain(s) IPR007570 Protein of unknown function DUF561
Solyc12g009440.1.1	-0.959287	0.0661455		Bundle-sheath defective protein 2 family (AHRD V1 ***- D7LRE2_ARALY); contains Interpro domain(s) IPR001305 Heat shock protein DnaJ, cysteine-rich region	GO:0006457
Solyc03g120720.2.1	-0.963254	0.0358471		Protein disulfide isomerase L-3b (AHRD V1 **** C6KXH6_SOYBN); contains Interpro domain(s) IPR013766 Thioredoxin domain	GO:0045454
Solyc02g078670.2.1	-0.966547	0.0566677		COP1-Interacting ProteinI 7 (CIP7) (Fragment) (AHRD V1 *-*- Q7GDB1_ARATH)
Solyc07g041900.2.1	-0.97394	0.0177163	Cysteine proteinase 3 [Source:Uniprot/SWISSPROT;Acc:Q40143]	Cathepsin L-like cysteine proteinase (AHRD V1 **** A7LJ78_DERVA); contains Interpro domain(s) IPR013128 Peptidase C1A, papain IPR000169 Peptidase, cysteine peptidase active site	GO:0006508,GO:0008234,GO:0045449
Solyc05g024010.2.1	-0.973955	0.0969597		CONSTANS-like zinc finger protein (AHRD V1 *--- D0EP04_SOYBN); contains Interpro domain(s) IPR010402 CCT domain	GO:0005622
Solyc04g078750.2.1	-0.974332	0.0279358		Harpin-induced protein (AHRD V1 ***- B6TDG9_MAIZE); contains Interpro domain(s) IPR010847 Harpin-induced 1
Solyc05g055250.2.1	-0.979833	0.0519552		Unknown Protein (AHRD V1)
Solyc12g087790.1.1	-0.985148	0.0374		Unknown Protein (AHRD V1)
Solyc02g090390.2.1	-0.98937	0.0319623		Serine-threonine protein kinase (AHRD V1 **** O24395_WHEAT); contains Interpro domain(s) IPR015740 Plant protein serine/threonine kinase-like	GO:0006468,GO:0006970
Solyc06g006080.2.1	-0.997989	0.026531	Thiamine biosynthesis protein ThiC variant L1; Thiamine biosynthesis protein ThiC variant L2; Thiamine biosynthesis protein ThiC variant S [Source:Uniprot/SPTREMBL;Acc:B9TU32]	Phosphomethylpyrimidine synthase (AHRD V1 ***- C7MPZ7_SACVD); contains Interpro domain(s) IPR002817 Thiamine biosynthesis protein ThiC	GO:0009228
Solyc04g081590.2.1	-1.00523	0.0743747		Receptor like kinase, RLK	GO:0005515,GO:0006468
Solyc01g044240.2.1	-1.0075	0.0446977		Unknown Protein (AHRD V1)
Solyc02g092930.1.1	-1.01033	0.0373833		MYB transcription factor (AHRD V1 **** A3F8D7_CAPAN); contains Interpro domain(s) IPR015495 Myb transcription factor	GO:0003677,GO:0005524,GO:0045449
Solyc04g078110.1.1	-1.01045	0.093163	SBT1 protein; Subtilisin-like protease [Source:Uniprot/SPTREMBL;Acc:P93204]	Subtilisin-like protease (AHRD V1 **-- A9XG40_TOBAC); contains Interpro domain(s) IPR015500 Peptidase S8, subtilisin-related	GO:0006508,GO:0043086
Solyc10g051380.1.1	-1.0144	0.0394174		Glycine-rich RNA-binding protein (AHRD V1 **** B2YKT9_TOBAC); contains Interpro domain(s) IPR015465 RNA recognition motif, glycine rich protein	GO:0000166,GO:0003676
Solyc01g099160.2.1	-1.01954	0.080879	Lipoxygenase [Source:Uniprot/SPTREMBL;Acc:Q9FT17]	Lipoxygenase (AHRD V1 **** Q9FT17_SOLLC); contains Interpro domain(s) IPR001246 Lipoxygenase, plant	GO:0046872,GO:0055114
Solyc06g076050.2.1	-1.02096	0.0301354	Hop-interacting protein THI033 [Source:Uniprot/SPTREMBL;Acc:G8Z262]	Ankyrin repeat domain-containing protein 28 (AHRD V1 ***- B6TJ47_MAIZE); contains Interpro domain(s) IPR002110 Ankyrin	GO:0008270
Solyc09g010840.1.1	-1.02264	0.0557744	Phantastica [Source:Uniprot/SPTREMBL;Acc:Q9XH12]	Myb family transcription factor (AHRD V1 **-* D1LXI9_9ROSI); contains Interpro domain(s) IPR015495 Myb transcription factor	GO:0003677,GO:0045449
Solyc02g092790.2.1	-1.02702	0.00978091	Arabinogalactan; Putative arabinogalactan-protein [Source:Uniprot/SPTREMBL;Acc:Q43719]	Arabinogalactan (AHRD V1 *-*- Q43719_SOLLC)
Solyc12g089160.1.1	-1.03552	0.088669		Receptor like kinase, RLK	GO:0005515,GO:0006468
Solyc11g007200.1.1	-1.04061	0.0223461		Copper chaperone (AHRD V1 *-*- D3GC04_9ROSI); contains Interpro domain(s) IPR006121 Heavy metal transport/detoxification protein	GO:0030001
Solyc12g057160.1.1	-1.04987	0.0223975		Unknown Protein (AHRD V1)
Solyc02g086970.2.1	-1.05115	0.066641		Aldehyde dehydrogenase 1 (AHRD V1 **** Q84V96_LOTCO); contains Interpro domain(s) IPR015590 Aldehyde dehydrogenase	GO:0055114
Solyc01g095530.2.1	-1.05181	0.0167699		Unknown Protein (AHRD V1)
Solyc02g081030.2.1	-1.05315	0.0215104		Uncharacterized membrane protein C2G11.09 (AHRD V1 **-- YAB9_SCHPO); contains Interpro domain(s) IPR003864 Protein of unknown function DUF221	GO:0016020
Solyc04g081230.2.1	-1.05396	0.0232865		L(3)82Fd isoform G (AHRD V1 *--- Q8MSQ5_DROME); contains Interpro domain(s) IPR006571 TLDc
Solyc09g015520.2.1	-1.05525	0.0937074		Receptor like kinase, RLK	GO:0005515,GO:0006468
Solyc07g006220.1.1	-1.05601	0.00928992		UDP-D-glucuronate 4-epimerase 1 (AHRD V1 **** D7MBW0_ARALY); contains Interpro domain(s) IPR016040 NAD(P)-binding domain	GO:0005975,GO:0008152,GO:0044237
Solyc03g083030.2.1	-1.06001	0.0166661		Protein ABIL1 (AHRD V1 **-- B6TQN2_MAIZE)
Solyc02g094030.2.1	-1.07232	0.0224088		Unknown Protein (AHRD V1)
Solyc12g056580.1.1	-1.07715	0.0329807		Cellulose synthase (AHRD V1 ***- B9GTH4_POPTR); contains Interpro domain(s) IPR005150 Cellulose synthase	GO:0008270,GO:0016020
Solyc01g111350.2.1	-1.07823	0.00486288		Nodulin family protein (AHRD V1 ***- D7MDH3_ARALY); contains Interpro domain(s) IPR010658 Nodulin-like
Solyc06g030470.2.1	-1.08068	0.0164022		Auxin-regulated protein (AHRD V1 ***- Q945F5_SOLLC); contains Interpro domain(s) IPR010369 Protein of unknown function DUF966
Solyc08g076390.2.1	-1.08533	0.0577337		Lysine-specific demethylase 5A (AHRD V1 *--- KDM5A_HUMAN); contains Interpro domain(s) IPR013129 Transcription factor jumonji	GO:0005634
Solyc10g086660.1.1	-1.08953	0.0131411		Rop guanine nucleotide exchange factor 1 (AHRD V1 ***- ROGF1_ARATH); contains Interpro domain(s) IPR005512 Rop nucleotide exchanger, PRONE	GO:0005089
Solyc10g055760.1.1	-1.09414	0.0525931		NAC domain protein IPR003441 (AHRD V1 ***- B9H1P6_POPTR); contains Interpro domain(s) IPR003441 No apical meristem (NAM) protein	GO:0045449
Solyc01g087950.2.1	-1.09459	0.0209556		Serine carboxypeptidase 1 (AHRD V1 **** B6SW38_MAIZE); contains Interpro domain(s) IPR001563 Peptidase S10, serine carboxypeptidase	GO:0006508
Solyc01g091690.2.1	-1.09743	0.00386465		Dehydration-responsive family protein (AHRD V1 **-- D7M5L0_ARALY); contains Interpro domain(s) IPR004159 Protein of unknown function DUF248, methyltransferase putative
Solyc07g049140.2.1	-1.09769	0.00298728	Fruit-specific protein [Source:Uniprot/SWISSPROT;Acc:P14903]	Metallocarboxypeptidase inhibitor (AHRD V1 ***- O24639_SOLTU); contains Interpro domain(s) IPR009632 Putative metallocarboxypeptidase inhibitor
Solyc02g089160.2.1	-1.10151	0.0266607	Cytochrome P450 85A1 [Source:Uniprot/SWISSPROT;Acc:Q43147]	Cytochrome P450	GO:0020037,GO:0055114
Solyc05g056120.2.1	-1.10738	0.0171773		GATA transcription factor 1 (AHRD V1 *-*- Q0WTQ5_ARATH); contains Interpro domain(s) IPR016679 Transcription factor, GATA, plant	GO:0005634,GO:0006355
Solyc10g075070.1.1	-1.10931	0.00948492	Pectinesterase A [Source:Uniprot/SPTREMBL;Acc:Q9S8N6]	Non-specific lipid-transfer protein (AHRD V1 ***- A7UGG9_SOLTU); contains Interpro domain(s) IPR013770 Plant lipid transfer protein and hydrophobic protein, helical	GO:0006869
Solyc02g030230.2.1	-1.11871	0.0567351		UDP-glucose 4-epimerase (AHRD V1 **** B1XPB1_SYNP2); contains Interpro domain(s) IPR005886 UDP-glucose 4-epimerase	GO:0006012,GO:0008152,GO:0044237
Solyc09g008430.2.1	-1.12547	0.0535221		CHY zinc finger family protein expressed (AHRD V1 ***- Q10RT9_ORYSJ); contains Interpro domain(s) IPR008913 Zinc finger, CHY-type	GO:0008270
Solyc07g063260.2.1	-1.12938	0.032496		MLO-like protein 14 (AHRD V1 ***- B6SWK8_MAIZE); contains Interpro domain(s) IPR004326 Mlo-related protein	GO:0016021
Solyc10g007600.2.1	-1.13219	0.00305073	Glycolate oxidase [Source:Uniprot/SPTREMBL;Acc:Q4W8D1]	L-lactate dehydrogenase (AHRD V1 ***- LLDD_VIBPA); contains Interpro domain(s) IPR012133 Alpha-hydroxy acid dehydrogenase, FMN-dependent	GO:0008152,GO:0016491,GO:0055114
Solyc02g076710.2.1	-1.13504	0.00231629		Cathepsin B-like cysteine proteinase (AHRD V1 *--* CYSP_SCHMA); contains Interpro domain(s) IPR013128 Peptidase C1A, papain	GO:0006508,GO:0008234
Solyc05g051240.1.1	-1.13548	0.0126113		Aspartic proteinase nepenthesin I (AHRD V1 ***- A9ZMF9_NEPAL); contains Interpro domain(s) IPR001461 Peptidase A1	GO:0006508
Solyc05g005940.2.1	-1.13772	0.0242897		Solute carrier family 15 member 4 (AHRD V1 **-- S15A4_XENLA); contains Interpro domain(s) IPR000109 TGF-beta receptor, type I/II extracellular region	GO:0016020
Solyc11g006910.1.1	-1.15066	0.0887397		Ferredoxin (AHRD V1 ***- Q9AUE1_IMPBA); contains Interpro domain(s) IPR010241 Ferredoxin [2Fe-2S], plant	GO:0022900,GO:0051536
Solyc07g064170.2.1	-1.15437	0.00149015	Pectinesterase 1 [Source:Uniprot/SWISSPROT;Acc:P14280]	Pectinesterase (AHRD V1 ***- B9RXQ4_RICCO); contains Interpro domain(s) IPR018040 Pectinesterase, active site IPR000070 Pectinesterase, catalytic	GO:0005618,GO:0030599
Solyc10g008470.2.1	-1.15577	0.0139451		Engulfment and cell motility protein 1 (AHRD V1 **-- B5X1Y9_SALSA); contains Interpro domain(s) IPR006816 Engulfment and cell motility, ELMO	GO:0005856
Solyc04g005480.1.1	-1.15682	0.0297234		Unknown Protein (AHRD V1)
Solyc01g104720.2.1	-1.1665	0.00190116		Unknown Protein (AHRD V1)
Solyc06g076040.2.1	-1.17088	0.00932466		U-box domain-containing protein (AHRD V1 **-- D7KBV1_ARALY); contains Interpro domain(s) IPR011989 Armadillo-like helical	GO:0000151,GO:0005488
Solyc02g087210.2.1	-1.17753	0.0133524	Stress-associated protein 11 [Source:Uniprot/SPTREMBL;Acc:C4NAL0]	Zinc finger AN1 domain-containing stress-associated protein 12 (AHRD V1 ***- SAP12_ARATH); contains Interpro domain(s) IPR000058 Zinc finger, AN1-type	GO:0008270
Solyc01g099190.2.1	-1.1786	0.00108681	Linoleate 9S-lipoxygenase B [Source:Uniprot/SWISSPROT;Acc:P38416]	Lipoxygenase (AHRD V1 **** Q42873_SOLLC); contains Interpro domain(s) IPR001246 Lipoxygenase, plant	GO:0046872,GO:0055114
Solyc12g006980.1.1	-1.19291	0.000910387		Leucine-rich repeat receptor-like protein kinase PEPR2 (AHRD V1 *--* PEPR2_ARATH); contains Interpro domain(s) IPR001611 Leucine-rich repeat	GO:0005515
Solyc10g083400.1.1	-1.19356	0.00506005		Cytochrome P450	GO:0020037,GO:0055114
Solyc03g083560.1.1	-1.19703	0.0486652		Expressed protein (Fragment) (AHRD V1 ***- B3VJP0_POPTN); contains Interpro domain(s) IPR006766 Phosphate-induced protein 1 conserved region
Solyc09g008370.1.1	-1.19894	0.0107212		Nodulin-like protein (Fragment) (AHRD V1 ***- O81121_ARATH); contains Interpro domain(s) IPR010658 Nodulin-like
Solyc03g082660.2.1	-1.19914	0.00358714		Major facilitator superfamily domain containing protein 5 (AHRD V1 ***- B2W8V3_PYRTR); contains Interpro domain(s) IPR008509 Protein of unknown function DUF791
Solyc12g006970.1.1	-1.19935	0.00377059		Unknown Protein (AHRD V1)
Solyc02g091700.2.1	-1.20361	0.00226744		Hydroxyproline-rich glycoprotein (AHRD V1 ***- A9YWR1_MEDTR)
Solyc11g006990.1.1	-1.20801	0.00209275		Os06g0207500 protein (Fragment) (AHRD V1 **-- Q0DDQ9_ORYSJ); contains Interpro domain(s) IPR004253 Protein of unknown function DUF231, plant
Solyc01g100000.2.1	-1.21153	0.0566712		F-box protein PP2-B1 (AHRD V1 ***- PP2B1_ARATH); contains Interpro domain(s) IPR001810 Cyclin-like F-box
Solyc01g107190.2.1	-1.21249	0.0643357		LOB domain protein 38 (AHRD V1 *-*- D7LT02_ARALY); contains Interpro domain(s) IPR004883 Lateral organ boundaries, LOB
Solyc06g074670.2.1	-1.21528	0.0177163		Bifunctional polymyxin resistance arnA protein (AHRD V1 ***- B6TQB1_MAIZE); contains Interpro domain(s) IPR001509 NAD-dependent epimerase/dehydratase	GO:0008152,GO:0044237
Solyc09g092390.2.1	-1.2393	0.00122487		Adenosylhomocysteinase (AHRD V1 **** Q2XTD0_SOLTU); contains Interpro domain(s) IPR000043 S-adenosyl-L-homocysteine hydrolase	GO:0006730,GO:0008152
Solyc02g064680.2.1	-1.24994	0.000718351		Calcium-transporting ATPase 1 (AHRD V1 ***- Q7XBH9_CERRI); contains Interpro domain(s) IPR006408 ATPase, P-type, calcium-transporting, PMCA-type	GO:0008152,GO:0016020
Solyc02g076680.2.1	-1.25269	0.0119443		Unknown Protein (AHRD V1); contains Interpro domain(s) IPR007789 Protein of unknown function DUF688
Solyc06g071780.2.1	-1.25811	0.00586234		Protein DEHYDRATION-INDUCED 19 homolog 5 (AHRD V1 ***- DI195_ORYSJ); contains Interpro domain(s) IPR008598 Drought induced 19
Solyc01g109590.2.1	-1.25849	0.0124863		Receptor-like protein kinase (AHRD V1 ***- Q9LYS5_ARATH); contains Interpro domain(s) IPR002290 Serine/threonine protein kinase	GO:0006468
Solyc04g079120.2.1	-1.27382	0.00377934		Protein phosphatase 2C containing protein expressed (AHRD V1 ***- Q94LH3_ORYSJ); contains Interpro domain(s) IPR015655 Protein phosphatase 2C	GO:0003824
Solyc07g041750.2.1	-1.28154	0.00211389		Os03g0169000 protein (Fragment) (AHRD V1 ***- Q0DUS7_ORYSJ); contains Interpro domain(s) IPR004348 Protein of unknown function DUF246, plant
Solyc10g085420.1.1	-1.28173	0.0359305		Os03g0816700 protein (Fragment) (AHRD V1 ***- Q0DMC9_ORYSJ); contains Interpro domain(s) IPR007612 Protein of unknown function DUF567
Solyc08g068150.2.1	-1.28232	0.000459024	BURP domain-containing protein [Source:Uniprot/SPTREMBL;Acc:B2ZPK7]	BURP domain-containing protein (AHRD V1 **-- B2ZPK7_SOLLC); contains Interpro domain(s) IPR004873 BURP
Solyc04g073990.2.1	-1.28287	0.000380684	Annexin [Source:Uniprot/SPTREMBL;Acc:O81536]	Annexin (AHRD V1 ***- Q42657_CAPAN); contains Interpro domain(s) IPR009118 Annexin, type plant	GO:0005544
Solyc04g071650.2.1	-1.28849	0.0228209		Cellulose synthase (AHRD V1 **** B9GTH4_POPTR); contains Interpro domain(s) IPR005150 Cellulose synthase	GO:0008270,GO:0016020
Solyc04g078880.2.1	-1.29306	0.00479406		Genomic DNA chromosome 5 P1 clone MBD2 (AHRD V1 ***- Q9FMM9_ARATH)
Solyc01g006680.2.1	-1.29408	0.00326213		Transcription factor jumonji jmjC domain protein (AHRD V1 *-** D5NKF9_9BURK); contains Interpro domain(s) IPR003347 Transcription factor jumonji/aspartyl beta-hydroxylase
Solyc03g006330.2.1	-1.2965	0.00822115		LRR receptor-like serine/threonine-protein kinase, RLP	GO:0005515
Solyc06g076350.2.1	-1.29983	0.00404468	LePCL1 protein [Source:Uniprot/SPTREMBL;Acc:Q4H2B2]	Transcription factor (Fragment) (AHRD V1 *--* D6MKQ8_9ASPA); contains Interpro domain(s) IPR006447 Myb-like DNA-binding region, SHAQKYF class	GO:0045449
Solyc07g064160.2.1	-1.30078	0.000211926		Thiazole biosynthetic enzyme (AHRD V1 ***- D6N3H1_GOSHI); contains Interpro domain(s) IPR002922 Thiamine biosynthesis Thi4 protein	GO:0009228
Solyc02g088630.2.1	-1.30188	0.0178559		Glycosyltransferase (AHRD V1 ***- B9IK47_POPTR); contains Interpro domain(s) IPR002495 Glycosyl transferase, family 8	GO:0016757
Solyc09g010430.1.1	-1.30796	0.0124237		Unknown Protein (AHRD V1)
Solyc04g016470.2.1	-1.31797	0.0041396	Glucan endo-1,3-beta-D-glucosidase [Source:Uniprot/SPTREMBL;Acc:Q43778]	Beta-1 3-glucanase (AHRD V1 ***- B2ZP01_VITRI); contains Interpro domain(s) IPR000490 Glycoside hydrolase, family 17	GO:0005975
Solyc01g108100.2.1	-1.32977	0.0114219		Unknown Protein (AHRD V1)
Solyc02g082260.2.1	-1.33192	0.0348868	HMGR CoA reductase [Source:Uniprot/SPTREMBL;Acc:Q40148]	Hydroxy-methylglutaryl-coenzyme A reductase (AHRD V1 **** O48624_TOBAC); contains Interpro domain(s) IPR004554 Hydroxymethylglutaryl-CoA reductase, class I, catalytic	GO:0016021,GO:0055114
Solyc09g091430.2.1	-1.33399	0.00137065		Pectate lyase 1-27 (AHRD V1 **** B9TU35_9ROSI); contains Interpro domain(s) IPR002022 Pectate lyase/Amb allergen
Solyc03g123630.2.1	-1.34639	0.0419193	Pectinesterase/pectinesterase inhibitor U1 Pectinesterase inhibitor U1 Pectinesterase U1 [Source:Uniprot/SWISSPROT;Acc:Q43143]	Pectinesterase (AHRD V1 ***- Q564D7_SOLLC); contains Interpro domain(s) IPR000070 Pectinesterase, catalytic	GO:0005618,GO:0030599
Solyc01g088590.2.1	-1.34693	0.000748684		Invertase inhibitor (AHRD V1 ***- A7IZL0_COFCA); contains Interpro domain(s) IPR006501 Pectinesterase inhibitor	GO:0030599
Solyc09g075210.2.1	-1.353	8.48681e-05	Heat shock protein; Lycopersicum esculentum mRNA sequence [Source:Uniprot/SPTREMBL;Acc:Q42475]	Late embryogenesis abundant protein 5 (AHRD V1 ***- Q1HGG0_9ROSI); contains Interpro domain(s) IPR004926 Late embryogenesis abundant protein 3	GO:0006950
Solyc09g011040.1.1	-1.36897	0.0180414		Aspartic proteinase nepenthesin I (AHRD V1 **-- A9ZMF9_NEPAL); contains Interpro domain(s) IPR001461 Peptidase A1	GO:0006508
Solyc07g062700.2.1	-1.37257	0.000135928		Sodium/calcium exchanger family protein (AHRD V1 ***- D7KKF3_ARALY); contains Interpro domain(s) IPR004837 Sodium/calcium exchanger membrane region	GO:0005509,GO:0016021
Solyc12g014490.1.1	-1.37928	0.0969244		Microtubule-associated protein MAP65-1c (AHRD V1 ***- Q9FEV7_TOBAC); contains Interpro domain(s) IPR007145 MAP65/ASE1
Solyc06g068270.2.1	-1.38079	0.000384393		1-aminocyclopropane-1-carboxylate oxidase 1 (AHRD V1 **-* ACCO1_MALDO); contains Interpro domain(s) IPR005123 Oxoglutarate and iron-dependent oxygenase	GO:0016491
Solyc02g087190.1.1	-1.38486	0.000984209		Peroxidase 65 (AHRD V1 **** B6TYF5_MAIZE); contains Interpro domain(s) IPR002016 Haem peroxidase, plant/fungal/bacterial	GO:0055114
Solyc02g065240.2.1	-1.4029	5.22123e-05		Hydrolase alpha/beta fold family protein (AHRD V1 **-- D7LG04_ARALY); contains Interpro domain(s) IPR000073 Alpha/beta hydrolase fold-1
Solyc02g084720.2.1	-1.4095	0.00244579	Beta-galactosidase [Source:Uniprot/SPTREMBL;Acc:Q9LLS9]	Beta-galactosidase (AHRD V1 ***- Q9LLS9_SOLLC); contains Interpro domain(s) IPR019801 Glycoside hydrolase, family 35, conserved site IPR001944 Glycoside hydrolase, family 35 IPR000922 D-galactoside/L-rhamnose binding SUEL lectin	GO:0005529,GO:0005975
Solyc07g062670.1.1	-1.41947	0.000303218		Unknown Protein (AHRD V1)
Solyc03g095990.1.1	-1.41984	0.000271378		Unknown Protein (AHRD V1)
Solyc03g116890.2.1	-1.42157	0.0363414	WRKY [Source:Uniprot/SPTREMBL;Acc:B3VKU0]	WRKY transcription factor 2 (AHRD V1 **** C0L2R9_SOLLC); contains Interpro domain(s) IPR003657 DNA-binding WRKY	GO:0045449
Solyc11g066130.1.1	-1.4253	0.00660275	Osmotin-like protein [Source:Uniprot/SWISSPROT;Acc:Q41350]	Thaumatin-like protein (AHRD V1 **-- D2KU75_CITJA); contains Interpro domain(s) IPR017949 Thaumatin, conserved site IPR001938 Thaumatin, pathogenesis-related
Solyc03g044330.1.1	-1.43592	6.68361e-05		Acetolactate synthase (AHRD V1 **** D7RPJ7_SOLTU); contains Interpro domain(s) IPR012846 Acetolactate synthase, large subunit, biosynthetic	GO:0009082,GO:0030976
Solyc12g010540.1.1	-1.43888	0.000170678		NAD dependent epimerase/dehydratase family protein expressed (AHRD V1 ***- Q2MJA7_ORYSJ); contains Interpro domain(s) IPR016040 NAD(P)-binding domain	GO:0005975,GO:0008152,GO:0044237
Solyc01g111280.2.1	-1.4437	0.0160133		Cold shock protein-1 (AHRD V1 *-*- Q8LPA7_WHEAT); contains Interpro domain(s) IPR002059 Cold-shock protein, DNA-binding	GO:0003676,GO:0006355,GO:0008270
Solyc01g079260.2.1	-1.44433	0.000359533		WRKY transcription factor 4 (AHRD V1 ***- A7UGD1_SOLTU); contains Interpro domain(s) IPR003657 DNA-binding WRKY	GO:0045449
Solyc08g005610.2.1	-1.44969	0.000230662	ABA 8'-hydroxylase CYP707A2 [Source:Uniprot/SPTREMBL;Acc:G3CKB8]	Cytochrome P450	GO:0020037,GO:0055114
Solyc12g057150.1.1	-1.46908	0.000831983		Unknown Protein (AHRD V1)
Solyc01g105410.2.1	-1.48246	0.000478493		Os06g0220000 protein (Fragment) (AHRD V1 ***- Q0DDJ2_ORYSJ); contains Interpro domain(s) IPR006766 Phosphate-induced protein 1 conserved region
Solyc04g051280.2.1	-1.49196	0.0017869		F16G16.9 protein (Fragment) (AHRD V1 *-*- Q9SS51_ARATH)
Solyc06g064940.2.1	-1.50018	0.000106528		Phosphatidylinositol transfer protein SFH5 (AHRD V1 *--- SFH5_YARLI); contains Interpro domain(s) IPR001251 Cellular retinaldehyde-binding/triple function, C-terminal
Solyc12g013830.1.1	-1.51256	0.0858344		Unknown Protein (AHRD V1)
Solyc04g080250.2.1	-1.52075	0.000168136		Deoxyuridine 5&apos-triphosphate nucleotidohydrolase (AHRD V1 ***- C1E7B9_9CHLO); contains Interpro domain(s) IPR008181 DeoxyUTP pyrophosphatase subfamily 1	GO:0046080
Solyc03g093800.1.1	-1.52334	0.0872785		Unknown Protein (AHRD V1)
Solyc11g016970.1.1	-1.52413	0.088442		Multidrug resistance protein mdtK (AHRD V1 *-*- MDTK_ENTS8); contains Interpro domain(s) IPR002528 Multi antimicrobial extrusion protein MatE	GO:0016020
Solyc01g111830.2.1	-1.52474	0.00104723		24-sterol C-methyltransferase (AHRD V1 **** B0FDL7_GOSHI); contains Interpro domain(s) IPR013705 Sterol methyltransferase C-terminal	GO:0006694,GO:0008152
Solyc05g012940.2.1	-1.53275	0.0350483		Ribonuclease H2 subunit B (AHRD V1 ***- B0WCS6_CULQU); contains Interpro domain(s) IPR019024 Ribonuclease H2, subunit B	GO:0005634
Solyc01g112000.2.1	-1.53301	0.00248474	Expansin-like protein [Source:Uniprot/SPTREMBL;Acc:A7X331]	Expansin-like protein (AHRD V1 ***- A7X331_SOLLC); contains Interpro domain(s) IPR007112 Expansin 45, endoglucanase-like IPR007117 Pollen allergen/expansin, C-terminal	GO:0005576
Solyc03g115710.1.1	-1.53598	0.00462523		Pto-like, Serine/threonine kinase protein, resistance protein	GO:0006468
Solyc03g115770.2.1	-1.54724	4.64334e-05		Timing of CAB expression-like	GO:0005515,GO:0006355
Solyc08g063090.2.1	-1.5568	0.00666558		Delta-6-desaturase (AHRD V1 **** D3YN48_9ERIC); contains Interpro domain(s) IPR012171 Fatty acid/sphingolipid desaturase	GO:0020037,GO:0055114
Solyc10g074540.1.1	-1.56753	0.0322779		Expressed protein (Fragment) (AHRD V1 ***- B3VJP3_POPTN); contains Interpro domain(s) IPR006766 Phosphate-induced protein 1 conserved region
Solyc03g115500.2.1	-1.57208	0.00117282		Heparanase (AHRD V1 **** C9E7B7_ORYSI); contains Interpro domain(s) IPR005199 Glycoside hydrolase family 79, N-terminal	GO:0006508,GO:0016020
Solyc07g006890.1.1	-1.57397	0.00757804		Cytochrome P450	GO:0020037,GO:0055114
Solyc07g006570.2.1	-1.58461	0.00638584		S8-RNase (Fragment) (AHRD V1 **-- Q5XPJ2_MALDO); contains Interpro domain(s) IPR001568 Ribonuclease T2	GO:0033897
Solyc03g026280.2.1	-1.59412	0.0268018	CBF1; Putative transcriptional activator CBF1 [Source:Uniprot/SPTREMBL;Acc:Q8S9N5]	CRT binding factor 2 (AHRD V1 *-*- B3TPN7_SOLHA); contains Interpro domain(s) IPR001471 Pathogenesis-related transcriptional factor and ERF, DNA-binding	GO:0003677,GO:0006355
Solyc05g011890.1.1	-1.59705	0.000816361		Sulfotransferase family protein (AHRD V1 **** D7LQL2_ARALY); contains Interpro domain(s) IPR000863 Sulfotransferase	GO:0008146
Solyc02g063420.2.1	-1.5986	0.000520588		Hydroxyproline-rich glycoprotein (AHRD V1 **-- A9YWR1_MEDTR)
Solyc08g077210.2.1	-1.59891	0.00470318	Inositol-1,4,5-triphosphate-5-phosphatase [Source:Uniprot/SPTREMBL;Acc:A8IDV8]	Inositol 1 4 5-trisphosphate 5-phosphatase (AHRD V1 *-** Q712G2_ARATH); contains Interpro domain(s) IPR000300 Inositol polyphosphate related phosphatase	GO:0004437
Solyc04g079530.2.1	-1.60619	0.0131411		Solute carrier family 15 member 4 (AHRD V1 **-- S15A4_BOVIN); contains Interpro domain(s) IPR000109 TGF-beta receptor, type I/II extracellular region	GO:0016020
Solyc02g014860.2.1	-1.60632	4.35611e-06		Chaperone protein DnaJ (AHRD V1 *-*- D2QAE1_BIFDB); contains Interpro domain(s) IPR003095 Heat shock protein DnaJ	GO:0006457,GO:0031072
Solyc10g008350.2.1	-1.60727	0.066641		Unknown Protein (AHRD V1)
Solyc03g117310.1.1	-1.61074	0.00127873		Jp18 (AHRD V1 ***- Q8H6R4_PONTR); contains Interpro domain(s) IPR010993 Sterile alpha motif homology
Solyc06g051800.2.1	-1.62495	6.58637e-07	Expansin; Expansin 1 protein [Source:Uniprot/SPTREMBL;Acc:O04359]	Expansin (AHRD V1 ***- O04359_SOLLC); contains Interpro domain(s) IPR007112 Expansin 45, endoglucanase-like IPR007117 Pollen allergen/expansin, C-terminal	GO:0005576,GO:0009664
Solyc03g083910.2.1	-1.63501	4.54093e-07	Acid beta-fructofuranosidase [Source:Uniprot/SWISSPROT;Acc:P29000]	Acid beta-fructofuranosidase (AHRD V1 **-- Q575T1_WHEAT); contains Interpro domain(s) IPR001362 Glycoside hydrolase, family 32	GO:0005975
Solyc02g092670.1.1	-1.63682	5.05952e-06		Subtilisin-like protease (AHRD V1 ***- A9XG40_TOBAC); contains Interpro domain(s) IPR015500 Peptidase S8, subtilisin-related	GO:0006508,GO:0043086
Solyc08g005800.2.1	-1.65989	0.000234626		Pectinacetylesterase like protein (Fragment) (AHRD V1 **-- Q56WP8_ARATH); contains Interpro domain(s) IPR004963 Pectinacetylesterase
Solyc01g096220.2.1	-1.6682	2.4486e-05		Ras-related protein Rab-25 (AHRD V1 ***- RAB25_BOVIN); contains Interpro domain(s) IPR015595 Rab11-related	GO:0005525,GO:0005622,GO:0007165,GO:0007264,GO:0015031
Solyc07g063480.2.1	-1.6736	0.000217795		Pto-like, Serine/threonine kinase protein, resistance protein	GO:0006468
Solyc02g076690.2.1	-1.68345	0.0116037		Cathepsin B-like cysteine proteinase (AHRD V1 **-* CYSP_SCHMA); contains Interpro domain(s) IPR013128 Peptidase C1A, papain	GO:0006508,GO:0008234
Solyc11g008440.1.1	-1.69437	1.94684e-06		Amino acid transporter (AHRD V1 **** B9HLH9_POPTR); contains Interpro domain(s) IPR013057 Amino acid transporter, transmembrane
Solyc06g075360.2.1	-1.70005	2.27805e-05		Senescence-associated protein (AHRD V1 ***- B6T9C5_MAIZE); contains Interpro domain(s) IPR000301 Tetraspanin, subgroup	GO:0016021
Solyc07g056000.2.1	-1.70748	0.00121202	Xyloglycan endo-transglycosylase [Source:Uniprot/SPTREMBL;Acc:Q43528]	Xyloglucan endotransglucosylase/hydrolase 7 (AHRD V1 **** C0IRG6_ACTDE); contains Interpro domain(s) IPR016455 Xyloglucan endotransglucosylase/hydrolase IPR008263 Glycoside hydrolase, family 16, active site	GO:0005975,GO:0048046
Solyc06g075690.2.1	-1.71435	0.00294386	Auxin-regulated protein [Source:Uniprot/SPTREMBL;Acc:Q945F5]	Auxin-regulated protein (AHRD V1 ***- Q945F5_SOLLC); contains Interpro domain(s) IPR010369 Protein of unknown function DUF966
Solyc08g007820.1.1	-1.72125	0.0140951		Ethylene-responsive transcription factor 10 (AHRD V1 *-** ERF77_ARATH); contains Interpro domain(s) IPR001471 Pathogenesis-related transcriptional factor and ERF, DNA-binding	GO:0003677,GO:0006355
Solyc11g069450.1.1	-1.734	1.40515e-05		Arabidopsis thaliana genomic DNA chromosome 5 P1 clone MOK16 (AHRD V1 **-- Q9LYW2_ARATH); contains Interpro domain(s) IPR007608 Protein of unknown function DUF584
Solyc02g072150.2.1	-1.74273	8.10376e-05		Alpha alpha-trehalose-phosphate synthase (UDP-forming) (AHRD V1 **** A3CXN9_METMJ); contains Interpro domain(s) IPR001830 Glycosyl transferase, family 20	GO:0005992,GO:0008152
Solyc03g097050.2.1	-1.76108	1.26711e-07		Cellulose synthase-like protein (AHRD V1 **** B9IPJ4_POPTR); contains Interpro domain(s) IPR005150 Cellulose synthase	GO:0016020
Solyc01g005300.2.1	-1.76986	9.05851e-07		Flavin-binding kelch domain F box protein (AHRD V1 **-* D7KVS5_ARALY); contains Interpro domain(s) IPR015915 Kelch-type beta propeller	GO:0005515,GO:0007165
Solyc12g057090.1.1	-1.775	0.0623377		Purine permease family protein (AHRD V1 **-- D7MCV2_ARALY); contains Interpro domain(s) IPR004853 Protein of unknown function DUF250	GO:0006364,GO:0016020
Solyc12g010840.1.1	-1.78433	2.84146e-07		Ketol-acid reductoisomerase (AHRD V1 ***- D7LW57_ARALY); contains Interpro domain(s) IPR016206 Ketol-acid reductoisomerase, plant	GO:0008152,GO:0016491,GO:0050662,GO:0055114
Solyc02g089350.2.1	-1.78761	0.000787331	Protein GAST1 [Source:Uniprot/SWISSPROT;Acc:P27057]	Gibberellin regulated protein (AHRD V1 **-- Q2HRH3_MEDTR); contains Interpro domain(s) IPR003854 Gibberellin regulated protein
Solyc04g077470.2.1	-1.80302	1.37241e-06		Cellulose synthase-like C1-2 glycosyltransferase family 2 protein (AHRD V1 **** D8T077_SELML); contains Interpro domain(s) IPR001173 Glycosyl transferase, family 2
Solyc01g108910.2.1	-1.80788	2.89247e-06	COSII_At2g15890 [Source:Uniprot/SPTREMBL;Acc:C0KFC5]	COSII_At2g15890 (Fragment) (AHRD V1 *-*- C0KFD9_9SOLN)
Solyc02g092530.2.1	-1.81879	0.0486652		Formamidase (AHRD V1 **** B9VXW6_LUPAL); contains Interpro domain(s) IPR004304 Acetamidase/Formamidase	GO:0008152
Solyc01g107800.2.1	-1.83675	0.000456956		Expressed protein (Fragment) (AHRD V1 *-*- B3VV16_POPTN); contains Interpro domain(s) IPR006514 Protein of unknown function DUF579, plant
Solyc11g011210.1.1	-1.84129	9.02199e-07	Protein RSI-1 [Source:Uniprot/SWISSPROT;Acc:P47926]	Gibberellin regulated protein (AHRD V1 **-- A2Q374_MEDTR); contains Interpro domain(s) IPR003854 Gibberellin regulated protein
Solyc04g074830.1.1	-1.85227	0.00216637		At4g40080-like protein (Fragment) (AHRD V1 ***- B3SK93_ARALY); contains Interpro domain(s) IPR013809 Epsin-like, N-terminal	GO:0005543
Solyc03g083900.2.1	-1.8772	4.26615e-05		Laccase-22 (AHRD V1 **-- LAC22_ORYSJ); contains Interpro domain(s) IPR001117 Multicopper oxidase, type 1	GO:0055114
Solyc02g038740.2.1	-1.88373	4.95024e-05	3-hydroxy-3-methylglutaryl-coenzyme A reductase 2 [Source:Uniprot/SWISSPROT;Acc:P48022]	3-hydroxy-3-methylglutaryl coenzyme A reductase (AHRD V1 **** Q9FS01_SOLTU); contains Interpro domain(s) IPR004554 Hydroxymethylglutaryl-CoA reductase, class I, catalytic	GO:0016021,GO:0055114
Solyc05g009720.2.1	-1.901	0.066641		Myb family transcription factor-like (AHRD V1 **-* Q6Z869_ORYSJ); contains Interpro domain(s) IPR006447 Myb-like DNA-binding region, SHAQKYF class	GO:0045449
Solyc07g007750.2.1	-1.92358	4.42363e-07	Defensin protein [Source:Uniprot/SPTREMBL;Acc:B1N678]	Defensin protein (AHRD V1 ***- B1N678_SOLLC); contains Interpro domain(s) IPR008177 Gamma Purothionin	GO:0006952
Solyc03g081240.2.1	-1.95301	0.00706824		Pseudo response regulator (AHRD V1 ***- B9IDF0_POPTR); contains Interpro domain(s) IPR001789 Signal transduction response regulator, receiver region	GO:0006355
Solyc02g031960.2.1	-1.96747	0.0290446		Oil palm polygalacturonase allergen PEST361 (AHRD V1 ***- A1KXJ4_ELAGV); contains Interpro domain(s) IPR007524 Pectate lyase, N-terminal	GO:0030570
Solyc01g057770.2.1	-1.98412	4.32027e-09		AE family transporter anion exchange (AHRD V1 *--* A4RY02_OSTLU); contains Interpro domain(s) IPR003020 Bicarbonate transporter, eukaryotic	GO:0016020,GO:0016021
Solyc10g050890.1.1	-1.98441	1.96754e-08	Nitrite reductase [Source:Uniprot/SPTREMBL;Acc:Q3LG50]	Nitrite reductase (AHRD V1 ***- Q76G13_TOBAC); contains Interpro domain(s) IPR006067 Nitrite and sulphite reductase 4Fe-4S region	GO:0055114
Solyc07g053640.1.1	-2.00699	3.88996e-06		Arabinogalactan-protein (AHRD V1 *-*- Q41256_NICAL)
Solyc02g065280.2.1	-2.00803	0.000107905		Methyl jasmonate esterase (AHRD V1 **-* Q56SE1_SOLTU); contains Interpro domain(s) IPR000073 Alpha/beta hydrolase fold-1
Solyc08g076970.2.1	-2.04062	1.33407e-09		Acetylornithine deacetylase or succinyl-diaminopimelate desuccinylase (AHRD V1 **-- D4MFM7_9ENTE); contains Interpro domain(s) IPR011650 Peptidase M20, dimerisation	GO:0008152,GO:0016787
Solyc04g007620.1.1	-2.04235	0.0829055		Predicted by genscan and genefinder (AHRD V1 ***- Q9ZU37_ARATH)
Solyc00g050130.1.1	-2.04388	0.0140755		UDP-glucose glucosyltransferase (AHRD V1 **** D2KTV5_LOTJA); contains Interpro domain(s) IPR002213 UDP-glucuronosyl/UDP-glucosyltransferase	GO:0008152
Solyc03g124110.1.1	-2.05662	0.0133731	CBF2 [Source:Uniprot/SPTREMBL;Acc:Q674Z8]	CRT binding factor 2 (AHRD V1 ***- B3TPN7_SOLHA); contains Interpro domain(s) IPR001471 Pathogenesis-related transcriptional factor and ERF, DNA-binding	GO:0003677,GO:0006355
Solyc01g058320.2.1	-2.06531	0.0288416		T6A9.7 protein (AHRD V1 *-*- Q9FZ23_ARATH)
Solyc02g090360.2.1	-2.10332	2.19878e-10		Laccase-22 (AHRD V1 **-- LAC22_ORYSJ); contains Interpro domain(s) IPR001117 Multicopper oxidase, type 1	GO:0055114
Solyc03g116230.2.1	-2.14767	1.13977e-11		Agglutinin isolectin I (Fragment) (AHRD V1 *--- Q9S7K1_URTDI); contains Interpro domain(s) IPR001002 Chitin-binding, type 1	GO:0008061,GO:0016998
Solyc02g078210.2.1	-2.18711	4.28788e-08		Ubiquitin-conjugating enzyme 22 (AHRD V1 ***- D7L888_ARALY); contains Interpro domain(s) IPR000608 Ubiquitin-conjugating enzyme, E2	GO:0043687
Solyc11g007690.1.1	-2.19071	1.07567e-07		Pyruvate kinase (AHRD V1 **** A9P7U5_POPTR); contains Interpro domain(s) IPR001697 Pyruvate kinase	GO:0003824,GO:0006096
Solyc02g070430.2.1	-2.20496	3.16828e-05		Gibberellin 2-oxidase 1 (AHRD V1 **** A7LCJ5_SOLTU); contains Interpro domain(s) IPR005123 Oxoglutarate and iron-dependent oxygenase	GO:0016491,GO:0055114
Solyc06g005470.2.1	-2.20532	0.0508045		Metallothionein-like protein type 2 (AHRD V1 --*- MT2Z_SOLLC); contains Interpro domain(s) IPR000347 Plant metallothionein, family 15	GO:0046872
Solyc06g006000.2.1	-2.20599	1.17807e-05		Unknown Protein (AHRD V1)
Solyc02g088380.2.1	-2.22903	4.34943e-06		Blue copper protein (AHRD V1 ***- B6TEY9_MAIZE); contains Interpro domain(s) IPR008972 Cupredoxin	GO:0009055
Solyc02g077710.1.1	-2.2575	7.50329e-13		E6-2 protein kinase (AHRD V1 *-*- B6E139_GOSHI)
Solyc03g093130.2.1	-2.28353	8.9347e-06	Xyloglucan endotransglucosylase-hydrolase XTH3 [Source:Uniprot/SPTREMBL;Acc:Q6RHY0]	Xyloglucan endotransglucosylase/hydrolase 9 (AHRD V1 **** C0IRG8_9ERIC); contains Interpro domain(s) IPR016455 Xyloglucan endotransglucosylase/hydrolase IPR008263 Glycoside hydrolase, family 16, active site	GO:0005975,GO:0048046
Solyc08g078870.1.1	-2.30946	3.30745e-08		Proline-rich protein (AHRD V1 **-- Q41125_PHAVU); contains Interpro domain(s) IPR013770 Plant lipid transfer protein and hydrophobic protein, helical	GO:0006869
Solyc01g111340.2.1	-2.33535	4.19489e-09		Endo-1 4-beta-xylanase (AHRD V1 **-- B6SW51_MAIZE); contains Interpro domain(s) IPR013781 Glycoside hydrolase, subgroup, catalytic core	GO:0005975
Solyc01g099630.2.1	-2.37292	3.23073e-07	Probable xyloglucan endotransglucosylase/hydrolase 1 [Source:Uniprot/SWISSPROT;Acc:Q40144]	Xyloglucan endotransglucosylase/hydrolase 5 (AHRD V1 **** C0IRG4_ACTDE); contains Interpro domain(s) IPR016455 Xyloglucan endotransglucosylase/hydrolase IPR008263 Glycoside hydrolase, family 16, active site	GO:0005975,GO:0048046
Solyc01g105070.2.1	-2.43971	0.000748003	Cationic peroxidase [Source:Uniprot/SPTREMBL;Acc:Q2WEC9]	Peroxidase (AHRD V1 **** Q43499_SOLLC); contains Interpro domain(s) IPR002016 Haem peroxidase, plant/fungal/bacterial	GO:0055114
Solyc11g005150.1.1	-2.44779	3.55198e-12	Extensin (Class II) [Source:Uniprot/SPTREMBL;Acc:Q09084]	Leucine-rich repeat family protein (AHRD V1 *--- D7M406_ARALY); contains Interpro domain(s) IPR006706 Extensin-like region	GO:0005515,GO:0009664
Solyc03g093120.2.1	-2.49225	5.16531e-05		Xyloglucan endotransglucosylase/hydrolase 9 (AHRD V1 **** C0IRG8_9ERIC); contains Interpro domain(s) IPR016455 Xyloglucan endotransglucosylase/hydrolase	GO:0005975,GO:0048046
Solyc12g042890.1.1	-2.52669	2.57359e-07		Acyl-protein thioesterase 2 (AHRD V1 **-- B6T1C9_MAIZE); contains Interpro domain(s) IPR003140 Phospholipase/carboxylesterase	GO:0016787
Solyc01g080280.2.1	-2.54242	1.07567e-07	Glutamine synthetase [Source:Uniprot/SPTREMBL;Acc:Q37229]	Glutamine synthetase (AHRD V1 ***- B5LAU9_CAPAN); contains Interpro domain(s) IPR008146 Glutamine synthetase, catalytic region	GO:0003824,GO:0006807
Solyc04g074840.2.1	-2.58411	4.64155e-16		Multidrug resistance protein mdtK (AHRD V1 ***- MDTK_ENTS8); contains Interpro domain(s) IPR002528 Multi antimicrobial extrusion protein MatE	GO:0016020
Solyc03g116220.1.1	-2.5874	2.80838e-15		Unknown Protein (AHRD V1)
Solyc04g054990.2.1	-2.65587	0.00247974		Lipoxygenase homology domain-containing protein 1 (AHRD V1 *--- LOXH1_HUMAN); contains Interpro domain(s) IPR001024 Lipoxygenase, LH2
Solyc06g084430.2.1	-2.67125	1.19699e-05		Histone H2A (AHRD V1 ***- A5BCX3_VITVI); contains Interpro domain(s) IPR002119 Histone H2A	GO:0003677,GO:0005634
Solyc03g093080.2.1	-2.67344	6.8911e-13		Xyloglucan endotransglucosylase/hydrolase 9 (AHRD V1 **** C0IRG8_9ERIC); contains Interpro domain(s) IPR016455 Xyloglucan endotransglucosylase/hydrolase	GO:0005975,GO:0048046
Solyc05g008000.2.1	-2.75164	0.00401184		RNA pyrophosphohydrolase (AHRD V1 ***- C9CZW5_9RHOB); contains Interpro domain(s) IPR000086 NUDIX hydrolase domain	GO:0016787
Solyc01g006050.2.1	-2.76356	0.062319		Plant viral-response family protein (AHRD V1 **-- B6SQA7_MAIZE); contains Interpro domain(s) IPR006904 Protein of unknown function DUF716
Solyc03g111710.2.1	-2.77311	1.55671e-08		Speckle-type POZ protein (AHRD V1 *--- SPOP_XENTR); contains Interpro domain(s) IPR000197 Zinc finger, TAZ-type	GO:0005515,GO:0005634
Solyc06g066800.1.1	-2.96163	9.54297e-08		Glycosyl transferase family 8 (AHRD V1 **-- B8HXH4_CYAP4)
Solyc03g120990.2.1	-3.02567	2.97128e-11		Malic enzyme (AHRD V1 ***- O04935_SOLLC); contains Interpro domain(s) IPR012302 Malic enzyme, NAD-binding	GO:0006108,GO:0008152,GO:0016616,GO:0051287,GO:0055114
Solyc01g079660.2.1	-3.05735	2.35474e-10		Long cell-linked locus protein (AHRD V1 ***- Q946U8_MAIZE)
Solyc05g012790.2.1	-3.06436	7.36052e-06		Palmitoyltransferase erf2 (AHRD V1 *-*- C5FZI1_NANOT); contains Interpro domain(s) IPR001594 Zinc finger, DHHC-type	GO:0008270
Solyc06g065820.2.1	-3.06446	0.00422292	Ethylene response factor 1 [Source:Uniprot/SPTREMBL;Acc:Q8S9H4]	Ethylene-responsive transcription factor 7 (AHRD V1 *-** ERF83_ARATH); contains Interpro domain(s) IPR001471 Pathogenesis-related transcriptional factor and ERF, DNA-binding	GO:0003677,GO:0006355
Solyc10g050970.1.1	-3.12225	0.0222409		Ethylene responsive transcription factor 2b (AHRD V1 *-*- C0J9I6_9ROSA); contains Interpro domain(s) IPR001471 Pathogenesis-related transcriptional factor and ERF, DNA-binding	GO:0003677,GO:0006355
Solyc11g071740.1.1	-3.12669	0.000203568		Calmodulin-like protein (AHRD V1 ***- Q0VJ70_DATME); contains Interpro domain(s) IPR011992 EF-Hand type	GO:0005509
Solyc03g093360.2.1	-3.29285	3.46534e-12		Wound/stress protein (AHRD V1 **-- Q672Q3_SOLLC); contains Interpro domain(s) IPR001024 Lipoxygenase, LH2
Solyc02g068080.2.1	-3.36444	3.87046e-05		Voltage-gated chloride channel (AHRD V1 **** Q96325_ARATH); contains Interpro domain(s) IPR002251 Chloride channel plant CLC	GO:0016020,GO:0055085
Solyc03g026270.1.1	-3.39015	0.000244458	CBF3 [Source:Uniprot/SPTREMBL;Acc:Q675A0]	Ethylene-responsive transcription factor 4 (AHRD V1 *-** ERF78_ARATH); contains Interpro domain(s) IPR001471 Pathogenesis-related transcriptional factor and ERF, DNA-binding	GO:0003677,GO:0006355
Solyc09g082870.1.1	-3.40578	0.00854604		Calcium-transporting ATPase 1 (AHRD V1 **** Q7XBH9_CERRI); contains Interpro domain(s) IPR006408 ATPase, P-type, calcium-transporting, PMCA-type	GO:0008152,GO:0016020
Solyc01g107080.2.1	-3.40759	0.0672373		Hydroxycinnamoyl transferase (AHRD V1 **-* Q8GSM7_TOBAC); contains Interpro domain(s) IPR003480 Transferase	GO:0016747
Solyc08g075150.2.1	-3.46079	1.44007e-09		Genomic DNA chromosome 5 TAC clone K9E15 (AHRD V1 *-*- Q9FH79_ARATH)
Solyc01g087590.2.1	-3.4609	0.000796693		Polyamine oxidase (AHRD V1 **** Q4H439_TOBAC); contains Interpro domain(s) IPR002937 Amine oxidase	GO:0055114
Solyc10g055390.1.1	-3.62755	3.47303e-19		Nodulin family protein (AHRD V1 ***- D7MDH3_ARALY); contains Interpro domain(s) IPR010658 Nodulin-like
Solyc01g067440.2.1	-3.89012	6.97094e-05		Glutaredoxin (AHRD V1 ***- B9MZY7_POPTR); contains Interpro domain(s) IPR011905 Glutaredoxin-like, plant II	GO:0045454
Solyc06g035700.1.1	-3.89709	0.00456489		Ethylene-responsive transcription factor 1 (AHRD V1 *-** ERF1_ORYSJ); contains Interpro domain(s) IPR001471 Pathogenesis-related transcriptional factor and ERF, DNA-binding	GO:0003677,GO:0006355
Solyc01g095140.2.1	-4.06768	3.91207e-16	Ethylene-responsive late embryogenesis-like protein [Source:Uniprot/SPTREMBL;Acc:P93220]	Late embryogenesis abundant protein (Fragment) (AHRD V1 **-- B7TGG5_PINSY); contains Interpro domain(s) IPR013990 Water Stress and Hypersensitive response	GO:0009269
Solyc03g120320.1.1	-4.11605	0.000110034		Kelch-like protein (AHRD V1 *-*- C4Q722_SCHMA); contains Interpro domain(s) IPR015915 Kelch-type beta propeller
Solyc02g092550.2.1	-4.11697	0.00957165		LOB domain protein 38 (AHRD V1 ***- D7LT02_ARALY); contains Interpro domain(s) IPR004883 Lateral organ boundaries, LOB
Solyc04g078790.2.1	-4.13965	0.00792147		BHLH transcription factor-like (AHRD V1 *--- Q8S0N2_ORYSJ); contains Interpro domain(s) IPR001092 Basic helix-loop-helix dimerisation region bHLH	GO:0005634,GO:0045449
Solyc06g009190.2.1	-4.24866	0.00377934		Pectinesterase (AHRD V1 ***- B9SAU4_RICCO); contains Interpro domain(s) IPR000070 Pectinesterase, catalytic	GO:0005618,GO:0030599
Solyc02g088250.2.1	-4.49187	0.0124579		Xenotropic and polytropic retrovirus receptor (AHRD V1 *--- B2GU54_XENTR); contains Interpro domain(s) IPR004331 SPX, N-terminal
Solyc02g088240.2.1	-4.66925	6.9064e-10		Xenotropic and polytropic retrovirus receptor (AHRD V1 **-- B2GU54_XENTR); contains Interpro domain(s) IPR004342 EXS, C-terminal	GO:0016021
Solyc12g056610.1.1	-4.73455	6.62718e-05		Short-chain dehydrogenase/reductase (AHRD V1 **-- Q6DLW2_SOLTU); contains Interpro domain(s) IPR002347 Glucose/ribitol dehydrogenase	GO:0008152,GO:0055114
Solyc03g083920.1.1	-4.78077	3.31817e-18		Protein FAR1-RELATED SEQUENCE 5 (AHRD V1 **-- FRS5_ARATH); contains Interpro domain(s) IPR007527 Zinc finger, SWIM-type	GO:0008270
Solyc05g005170.2.1	-5.01369	0.000590359		Polygalacturonase 2 (AHRD V1 ***- A8D0T9_ONCHC); contains Interpro domain(s) IPR012334 Pectin lyase fold	GO:0005975
Solyc03g123620.2.1	-5.22387	5.83217e-13		Pectinesterase (AHRD V1 ***- B9GXZ7_POPTR); contains Interpro domain(s) IPR000070 Pectinesterase, catalytic	GO:0005618,GO:0030599
Solyc03g083730.1.1	-5.35271	0.0112111		Pectinesterase (AHRD V1 ***- C0PST8_PICSI); contains Interpro domain(s) IPR006501 Pectinesterase inhibitor	GO:0030599
Solyc08g007830.1.1	-5.89297	0.000327579		Ethylene-responsive transcription factor 10 (AHRD V1 *-** ERF77_ARATH); contains Interpro domain(s) IPR001471 Pathogenesis-related transcriptional factor and ERF, DNA-binding	GO:0003677,GO:0006355
Solyc01g108630.2.1	-6.80733	3.90955e-38	Nitrite reductase [Source:Uniprot/SPTREMBL;Acc:Q3LG51]	Nitrite reductase (AHRD V1 ***- Q76KB0_TOBAC); contains Interpro domain(s) IPR006067 Nitrite and sulphite reductase 4Fe-4S region	GO:0055114
